# Supplementary material for: The ongoing nutrition transition thwarts long-term targets for food security, public health and environmental protection
Source: Sci Rep. 2020 Nov 18;10:19778. doi: 10.1038/s41598-020-75213-3 (PMC7676250; doi:10.1038/s41598-020-75213-3)
Supplement: Supplementary file 1 — Supplementary Information 1. [file 41598_2020_75213_MOESM1_ESM.zip]

Archive with 19 entries (19 files):
- extended data/country_mapping.csv
- extended data/crossvalid1_regression_summary_coefficienttable.csv
- extended data/crossvalid1_regression_summary_modeltable.csv
- extended data/crossvalid2_regression_summary_coefficienttable.csv
- extended data/crossvalid2_regression_summary_modeltable.csv
- extended data/crossvalid3_regression_summary_coefficienttable.csv
- extended data/crossvalid3_regression_summary_modeltable.csv
- extended data/crossvalid4_regression_summary_coefficienttable.csv
- extended data/crossvalid4_regression_summary_modeltable.csv
- extended data/crossvalid5_regression_summary_coefficienttable.csv
- extended data/crossvalid5_regression_summary_modeltable.csv
- extended data/default_regression_summary_coefficienttable.csv
- extended data/default_regression_summary_modeltable.csv
- extended data/supplementary_data_SSP1.cs3
- extended data/supplementary_data_SSP2.cs3
- extended data/supplementary_data_SSP3.cs3
- extended data/supplementary_data_SSP4.cs3
- extended data/supplementary_data_SSP5.cs3
- extended data/validation.csv
