# Supplementary material for: The ongoing nutrition transition thwarts long-term targets for food security, public health and environmental protection
Source: Sci Rep. 2020 Nov 18;10:19778. doi: 10.1038/s41598-020-75213-3 (PMC7676250; doi:10.1038/s41598-020-75213-3)
Supplement: Supplementary file 1 — Supplementary Information 1. [file 41598_2020_75213_MOESM1_ESM.zip › extended data/country_mapping.csv]

X	CountryCode	RegionCode
Aruba	ABW	LAM
Afghanistan	AFG	ASI
Angola	AGO	SSA
Anguilla	AIA	LAM
Aland Islands	ALA	GLN
Albania	ALB	GLN
Andorra	AND	GLN
United Arab Emirates	ARE	MAF
Argentina	ARG	LAM
Armenia	ARM	GLN
American Samoa	ASM	ASI
Antarctica	ATA	LAM
French Southern Territories	ATF	ASI
Antigua and Barbuda	ATG	LAM
Australia	AUS	GLN
Austria	AUT	GLN
Azerbaijan	AZE	GLN
Burundi	BDI	SSA
Belgium	BEL	GLN
Benin	BEN	SSA
Bonaire, Sint Eustatius and Saba	BES	LAM
Burkina Faso	BFA	SSA
Bangladesh	BGD	ASI
Bulgaria	BGR	GLN
Bahrain	BHR	MAF
Bahamas	BHS	LAM
Bosnia and Herzegovina	BIH	GLN
Saint Barthelemy	BLM	LAM
Belarus	BLR	GLN
Belize	BLZ	LAM
Bermuda	BMU	LAM
Bolivia, Plurinational State of	BOL	LAM
Brazil	BRA	LAM
Barbados	BRB	LAM
Brunei Darussalam	BRN	ASI
Bhutan	BTN	ASI
Bouvet Island	BVT	LAM
Botswana	BWA	SSA
Central African Republic	CAF	SSA
Canada	CAN	GLN
Cocos (Keeling) Islands	CCK	ASI
China	CHN	CHA
Switzerland	CHE	GLN
Chile	CHL	LAM
Cote d Ivoire	CIV	SSA
Cameroon	CMR	SSA
Congo, the Democratic Republic of the	COD	SSA
Congo	COG	SSA
Cook Islands	COK	ASI
Colombia	COL	LAM
Comoros	COM	SSA
Cape Verde	CPV	SSA
Costa Rica	CRI	LAM
Cuba	CUB	LAM
Curacao	CUW	LAM
Christmas Island	CXR	ASI
Cayman Islands	CYM	LAM
Cyprus	CYP	GLN
Czech Republic	CZE	GLN
Germany	DEU	GLN
Djibouti	DJI	SSA
Dominica	DMA	LAM
Denmark	DNK	GLN
Dominican Republic	DOM	LAM
Algeria	DZA	MAF
Ecuador	ECU	LAM
Egypt	EGY	MAF
Eritrea	ERI	SSA
Western Sahara	ESH	MAF
Spain	ESP	GLN
Estonia	EST	GLN
Ethiopia	ETH	SSA
Finland	FIN	GLN
Fiji	FJI	ASI
Falkland Islands (Malvinas)	FLK	LAM
France	FRA	GLN
Faroe Islands	FRO	GLN
Micronesia, Federated States of	FSM	ASI
Gabon	GAB	SSA
United Kingdom	GBR	GLN
Georgia	GEO	GLN
Guernsey	GGY	GLN
Ghana	GHA	SSA
Gibraltar	GIB	GLN
Guinea	GIN	SSA
Guadeloupe	GLP	LAM
Gambia	GMB	SSA
Guinea-Bissau	GNB	SSA
Equatorial Guinea	GNQ	SSA
Greece	GRC	GLN
Grenada	GRD	LAM
Greenland	GRL	GLN
Guatemala	GTM	LAM
French Guiana	GUF	LAM
Guam	GUM	ASI
Guyana	GUY	LAM
Hong Kong	HKG	CHA
Heard Island and McDonald Islands	HMD	GLN
Honduras	HND	LAM
Croatia	HRV	GLN
Haiti	HTI	LAM
Hungary	HUN	GLN
Indonesia	IDN	ASI
Isle of Man	IMN	GLN
India	IND	IND
British Indian Ocean Territory	IOT	ASI
Ireland	IRL	GLN
Iran, Islamic Republic of	IRN	MAF
Iraq	IRQ	MAF
Iceland	ISL	GLN
Israel	ISR	MAF
Italy	ITA	GLN
Jamaica	JAM	LAM
Jersey	JEY	GLN
Jordan	JOR	MAF
Japan	JPN	GLN
Kazakhstan	KAZ	GLN
Kenya	KEN	SSA
Kyrgyzstan	KGZ	GLN
Cambodia	KHM	ASI
Kiribati	KIR	ASI
Saint Kitts and Nevis	KNA	LAM
Korea, Republic of	KOR	ASI
Kuwait	KWT	MAF
Lao People's Democratic Republic	LAO	ASI
Lebanon	LBN	MAF
Liberia	LBR	SSA
Libya	LBY	MAF
Saint Lucia	LCA	LAM
Liechtenstein	LIE	GLN
Sri Lanka	LKA	ASI
Lesotho	LSO	SSA
Lithuania	LTU	GLN
Luxembourg	LUX	GLN
Latvia	LVA	GLN
Macao	MAC	CHA
Saint Martin (French part)	MAF	LAM
Morocco	MAR	MAF
Monaco	MCO	GLN
Moldova, Republic of	MDA	GLN
Madagascar	MDG	SSA
Maldives	MDV	ASI
Mexico	MEX	LAM
Marshall Islands	MHL	ASI
Macedonia, the former Yugoslav Republic of	MKD	GLN
Mali	MLI	SSA
Malta	MLT	GLN
Myanmar	MMR	ASI
Montenegro	MNE	GLN
Mongolia	MNG	ASI
Northern Mariana Islands	MNP	ASI
Mozambique	MOZ	SSA
Mauritania	MRT	SSA
Montserrat	MSR	LAM
Martinique	MTQ	LAM
Mauritius	MUS	SSA
Malawi	MWI	SSA
Malaysia	MYS	ASI
Mayotte	MYT	SSA
Namibia	NAM	SSA
New Caledonia	NCL	ASI
Niger	NER	SSA
Norfolk Island	NFK	ASI
Nigeria	NGA	SSA
Nicaragua	NIC	LAM
Niue	NIU	ASI
Netherlands	NLD	GLN
Norway	NOR	GLN
Nepal	NPL	ASI
Nauru	NRU	ASI
New Zealand	NZL	GLN
Oman	OMN	MAF
Pakistan	PAK	ASI
Panama	PAN	LAM
Pitcairn	PCN	ASI
Peru	PER	LAM
Philippines	PHL	ASI
Palau	PLW	ASI
Papua New Guinea	PNG	ASI
Poland	POL	GLN
Puerto Rico	PRI	LAM
Korea, Democratic People's Republic of	PRK	ASI
Portugal	PRT	GLN
Paraguay	PRY	LAM
Palestine, State of	PSE	MAF
French Polynesia	PYF	ASI
Qatar	QAT	MAF
Reunion	REU	SSA
Romania	ROU	GLN
Russian Federation	RUS	GLN
Rwanda	RWA	SSA
Saudi Arabia	SAU	MAF
Sudan	SDN	MAF
Senegal	SEN	SSA
Singapore	SGP	ASI
South Georgia and the South Sandwich Islands	SGS	LAM
Saint Helena, Ascension and Tristan da Cunha	SHN	SSA
Svalbard and Jan Mayen	SJM	GLN
Solomon Islands	SLB	ASI
Sierra Leone	SLE	SSA
El Salvador	SLV	LAM
San Marino	SMR	GLN
Somalia	SOM	SSA
Saint Pierre and Miquelon	SPM	GLN
Serbia	SRB	GLN
South Sudan	SSD	SSA
Sao Tome and Principe	STP	SSA
Suriname	SUR	LAM
Slovakia	SVK	GLN
Slovenia	SVN	GLN
Sweden	SWE	GLN
Swaziland	SWZ	SSA
Sint Maarten (Dutch part)	SXM	LAM
Seychelles	SYC	SSA
Syrian Arab Republic	SYR	MAF
Turks and Caicos Islands	TCA	LAM
CHNd	TCD	SSA
Togo	TGO	SSA
Thailand	THA	ASI
Tajikistan	TJK	GLN
Tokelau	TKL	ASI
Turkmenistan	TKM	GLN
Timor-Leste	TLS	ASI
Tonga	TON	ASI
Trinidad and Tobago	TTO	LAM
Tunisia	TUN	MAF
Turkey	TUR	GLN
Tuvalu	TUV	ASI
Taiwan, Province of China	TWN	SSA
Tanzania, United Republic of	TZA	SSA
Uganda	UGA	SSA
Ukraine	UKR	GLN
United States Minor Outlying Islands	UMI	ASI
Uruguay	URY	LAM
United States	USA	GLN
Uzbekistan	UZB	GLN
Holy See (Vatican City State)	VAT	GLN
Saint Vincent and the Grenadines	VCT	LAM
Venezuela, Bolivarian Republic of	VEN	LAM
Virgin Islands, British	VGB	LAM
Virgin Islands, U.S.	VIR	LAM
Viet Nam	VNM	ASI
Vanuatu	VUT	ASI
Wallis and Futuna	WLF	ASI
Samoa	WSM	ASI
Yemen	YEM	MAF
South Africa	ZAF	SSA
Zambia	ZMB	SSA
Zimbabwe	ZWE	SSA
