# Supplementary material for: The ongoing nutrition transition thwarts long-term targets for food security, public health and environmental protection
Source: Sci Rep. 2020 Nov 18;10:19778. doi: 10.1038/s41598-020-75213-3 (PMC7676250; doi:10.1038/s41598-020-75213-3)
Supplement: Supplementary file 1 — Supplementary Information 1. [file 41598_2020_75213_MOESM1_ESM.zip › extended data/crossvalid1_regression_summary_coefficienttable.csv]

	regression	coefficient	Estimate	Std..Error	t.value	Pr...t..	X2.5..	X97.5..
1	bodyheight_M	a	132.14318790199	0.401572906211931	329.064002719972	0	131.355798477833	132.930577326146
2	bodyheight_M	b	0.0393412641192592	0.000478283694897073	82.2550811139934	0	0.0384034629945249	0.0402790652439936
3	bodyheight_F	a	126.80611710548	0.465465174193358	272.42879625792	0	125.893450065937	127.718784145022
4	bodyheight_F	b	0.0341562423208303	0.000578028927543834	59.0908874854539	0	0.0330228644027387	0.0352896202389219
5	BMI_underaged_M_low_(BMI<-1sd)	a	0.5875001710291	0.00561413182051681	104.646664847107	0	0.576493943923167	0.598506398135033
6	BMI_underaged_M_low_(BMI<-1sd)	b	5733.99072177791	190.462024405821	30.1056903058028	8.75354958183501e-183	5360.59936534316	6107.38207821265
7	BMI_underaged_M_high_(BMI>-1sd)	a	0.41176474694891	0.00511768314570349	80.4592107845918	0	0.401731782857833	0.421797711039987
8	BMI_underaged_M_high_(BMI>-1sd)	b	9612.81250858216	275.756161650087	34.8598285204595	6.16506303777022e-238	9072.20622465243	10153.4187925119
9	BMI_underaged_M_lowsplit_(BMI<-2SDof<-1SD)	a	0.410274395179439	0.00289482685227792	141.726747786866	0	0.404599230650511	0.415949559708368
10	BMI_underaged_M_lowsplit_(BMI<-2SDof<-1SD)	b	12983.1306744809	417.018260059805	31.1332426369507	2.94456729462758e-194	12165.5870498788	13800.674299083
11	BMI_underaged_M_highsplit_(BMI>2SDof>1SD)	a	0.388496993877137	0.00227849548093348	170.505931272672	0	0.384030116446267	0.392963871308008
12	BMI_underaged_M_highsplit_(BMI>2SDof>1SD)	b	985.395160298719	24.2722276851004	40.5976399481292	1.0630956510073e-310	937.810661250647	1032.97965934679
13	BMI_underaged_F_low_(BMI<-1sd)	a	0.471624277699063	0.00397508080533213	118.64520516575	0	0.463831328850225	0.479417226547901
14	BMI_underaged_F_low_(BMI<-1sd)	b	8016.17131104657	262.426321782715	30.5463691926599	1.13149373157542e-187	7501.69751733195	8530.64510476119
15	BMI_underaged_F_high_(BMI>-1sd)	a	0.346904097416041	0.00436245041809895	79.520467665788	0	0.338351729645747	0.355456465186335
16	BMI_underaged_F_high_(BMI>-1sd)	b	8734.32227300843	259.679968527823	33.634948134525	3.08036829709995e-223	8225.23256869584	9243.41197732102
17	BMI_underaged_F_lowsplit_(BMI<-2SDof<-1SD)	a	0.34136832528204	0.00219801586012752	155.307489574818	0	0.337059224157874	0.345677426406206
18	BMI_underaged_F_lowsplit_(BMI<-2SDof<-1SD)	b	14873.4794410032	456.288732302693	32.5966397766237	4.91218936358928e-211	13978.9480024557	15768.0108795506
19	BMI_underaged_F_highsplit_(BMI>2SDof>1SD)	a	0.329687731221103	0.00275288216706219	119.760930985629	0	0.32429084221044	0.335084620231765
20	BMI_underaged_F_highsplit_(BMI>2SDof>1SD)	b	2115.83292110789	58.6210722247265	36.0933848667379	4.68679518285441e-253	2000.90921523038	2230.7566269854
21	BMI_working_M_low_(BMI<20)	a	0.518441779746127	0.00453260028040676	114.380652974676	0	0.509555841606188	0.527327717886065
22	BMI_working_M_low_(BMI<20)	b	4003.69859213525	107.696163494239	37.175870172473	1.42818224410074e-266	3792.56560278799	4214.83158148251
23	BMI_working_M_high_(BMI>30)	a	0.363051233620277	0.0124598285240669	29.1377391686428	3.21873426587699e-172	0.338624357511722	0.387478109728833
24	BMI_working_M_high_(BMI>30)	b	34863.5446600362	1943.16545336241	17.9416243736266	9.33610986986011e-70	31054.0651237788	38673.0241962936
25	BMI_working_M_lowsplit_(BMI<18p5of<20)	c	0.502780875299631	0.00334105309561882	150.485748328554	0	0.496230906009581	0.509330844589682
26	BMI_working_M_lowsplit_(BMI<18p5of<20)	a	0.32400195685077	0.00704895433732725	45.9645418803523	0	0.310182830630655	0.337821083070884
27	BMI_working_M_lowsplit_(BMI<18p5of<20)	b	9439.76936161625	756.603973383456	12.4764998515704	3.43818679237552e-35	7956.48470598168	10923.0540172508
28	BMI_working_M_mediumsplit_(BMI25to30of20to30)	a	0.505310858061098	0.00277155183523442	182.320551121267	0	0.499877368091558	0.510744348030638
29	BMI_working_M_mediumsplit_(BMI25to30of20to30)	b	3259.49730324071	53.3408481354329	61.106964309319	0	3154.92521491599	3364.06939156542
30	BMI_working_M_highsplit_(BMI>35of>30)	a	0.213866244269899	0.00319738122694398	66.8879401891996	0	0.207597936888981	0.220134551650817
31	BMI_working_M_highsplit_(BMI>35of>30)	b	4940.71210057978	200.121784424314	24.688527112591	6.56180200494775e-127	4548.38326352446	5333.04093763509
32	BMI_working_F_low_(BMI<20)	a	0.470409737397327	0.00384349217087063	122.391230808926	0	0.462874761542666	0.477944713251988
33	BMI_working_F_low_(BMI<20)	b	5444.04487440634	151.945366678521	35.8289626950232	8.66306312734783e-250	5146.16351593048	5741.92623288219
34	BMI_working_F_high_(BMI>30)	a	0.236953441186208	0.00431967098835456	54.8545113331578	0	0.22848494036708	0.245421942005337
35	BMI_working_F_high_(BMI>30)	b	8043.57577093448	353.808972772369	22.7342334138866	7.78443010833286e-109	7349.95082037335	8737.2007214956
36	BMI_working_F_lowsplit_(BMI<18p5of<20)	c	0.521833100304566	0.0033259837292746	156.895866841291	0	0.515312673761653	0.528353526847479
37	BMI_working_F_lowsplit_(BMI<18p5of<20)	a	0.293488973047498	0.00677398076254521	43.3259236090927	0	0.280208918915989	0.306769027179006
38	BMI_working_F_lowsplit_(BMI<18p5of<20)	b	9173.17442654408	792.103762413079	11.5807737089883	1.29291682469063e-30	7620.2941909254	10726.0546621627
39	BMI_working_F_mediumsplit_(BMI25to30of20to30)	a	0.382762520413715	0.00193595116773455	197.71290040421	0	0.378967184126773	0.386557856700657
40	BMI_working_F_mediumsplit_(BMI25to30of20to30)	b	1340.77332757155	25.6446523218552	52.2827648721485	0	1290.49825806293	1391.04839708017
41	BMI_working_F_highsplit_(BMI>35of>30)	a	0.339614573075598	0.00357768463001361	94.9257992799397	0	0.332600699727018	0.346628446424177
42	BMI_working_F_highsplit_(BMI>35of>30)	b	2718.24028864148	89.2186606012567	30.4671721176141	8.62496689791284e-187	2543.33152766868	2893.14904961429
43	BMI_retired_M_low_(BMI<20)	a	0.598879559067582	0.00706947462501865	84.7134463073346	0	0.585020204544014	0.61273891359115
44	BMI_retired_M_low_(BMI<20)	b	3093.23930704938	102.71296854542	30.1153724875699	6.84382252906396e-183	2891.87562435064	3294.60298974812
45	BMI_retired_M_high_(BMI>30)	a	0.319774308936036	0.00802351175936695	39.8546569789369	6.01385894396277e-301	0.304044611908261	0.335504005963811
46	BMI_retired_M_high_(BMI>30)	b	19170.3986939982	923.469085835479	20.7591125550828	8.5038282009131e-92	17359.9833334486	20980.8140545477
47	BMI_retired_M_lowsplit_(BMI<18p5of<20)	c	0.58495468906361	0.00367549962189451	159.149707315736	0	0.577749053906069	0.59216032422115
48	BMI_retired_M_lowsplit_(BMI<18p5of<20)	a	0.36840136069062	0.010007834120146	36.8112976562051	5.47210315447407e-262	0.348781497051567	0.388021224329672
49	BMI_retired_M_lowsplit_(BMI<18p5of<20)	b	11543.7963998377	1034.88316707643	11.1546856370746	1.50121466316113e-28	9514.95915327334	13572.6336464021
50	BMI_retired_M_mediumsplit_(BMI25to30of20to30)	a	0.627854968851932	0.00377276249138419	166.417835812818	0	0.620458655027384	0.635251282676479
51	BMI_retired_M_mediumsplit_(BMI25to30of20to30)	b	3074.88512126492	55.8917458177922	55.0150129732766	0	2965.31212449815	3184.45811803169
52	BMI_retired_M_highsplit_(BMI>35of>30)	a	0.169161107781851	0.00268635930236517	62.9703955211482	0	0.163894633549465	0.174427582014236
53	BMI_retired_M_highsplit_(BMI>35of>30)	b	4750.45503939757	206.254415153594	23.0320162400402	1.63556056196354e-111	4346.10348383098	5154.80659496417
54	BMI_retired_F_low_(BMI<20)	a	0.535030286418832	0.00684925420987888	78.1151158978947	0	0.52160266310142	0.548457909736244
55	BMI_retired_F_low_(BMI<20)	b	3039.10357571021	108.765474151256	27.9418041379919	1.67809141746531e-159	2825.87425583239	3252.33289558803
56	BMI_retired_F_high_(BMI>30)	a	0.302834732257255	0.00470951084774639	64.302799600126	0	0.293601969720628	0.312067494793882
57	BMI_retired_F_high_(BMI>30)	b	4992.07687513949	209.827214400545	23.7913699107208	1.82108744911718e-118	4580.72102377561	5403.43272650337
58	BMI_retired_F_lowsplit_(BMI<18p5of<20)	c	0.689487941624486	0.00388388223235057	177.525450149193	0	0.681873782669207	0.697102100579765
59	BMI_retired_F_lowsplit_(BMI<18p5of<20)	a	0.413381810779121	0.00720907889798218	57.3418347376981	0	0.399248768280259	0.427514853277982
60	BMI_retired_F_lowsplit_(BMI<18p5of<20)	b	8496.43838939143	577.225994629629	14.7194313292198	5.11793336769111e-48	7364.81538609324	9628.06139268961
61	BMI_retired_F_mediumsplit_(BMI25to30of20to30)	a	0.521542892176125	0.00242483627046581	215.083755768771	0	0.51678912088242	0.526296663469831
62	BMI_retired_F_mediumsplit_(BMI25to30of20to30)	b	741.375930907148	16.1840264548391	45.8091151158166	0	709.647949387471	773.103912426825
63	BMI_retired_F_highsplit_(BMI>35of>30)	a	0.29345201192881	0.00336834057891853	87.1206474088284	0	0.286848547213888	0.300055476643733
64	BMI_retired_F_highsplit_(BMI>35of>30)	b	2591.73549369302	93.7723792020774	27.638580952584	2.44520659944508e-156	2407.89939316008	2775.57159422597
65	demand_per_intake_a	a	0.397951538046224	0.00471514591126965	84.3985627454459	0	0.388706709401729	0.407196366690719
66	demand_per_intake_a	b	2967.33942102218	103.850708958294	28.5731262770083	5.07086370390608e-161	2763.72281466561	3170.95602737874
67	demand_per_intake_b	a	0.381635706291913	0.00474424462199922	80.4418272452176	0	0.372333824780013	0.390937587803813
68	demand_per_intake_b	b	3026.39746566261	110.668905986722	27.3464117014559	6.54681259339066e-149	2809.41264878226	3243.38228254295
69	demand_per_intake_c	a	0.3968042353298	0.00433935897945332	91.4430535036745	0	0.388296159288503	0.405312311371097
70	demand_per_intake_c	b	2237.34610125196	76.8263693554011	29.1221115877795	2.54684475232169e-166	2086.71449977636	2387.97770272755
71	livestockshare	a	0.319970614904377	0.00271847979248072	117.702039128417	0	0.314641194789122	0.325300035019633
72	livestockshare	b	4222.99974260899	98.3159860034635	42.9533376439943	0	4030.25702114116	4415.74246407681
73	processedshare	a	0.491140675872232	0.00333616354123883	147.21720617145	0	0.484600323012653	0.497681028731811
74	processedshare	b	3881.46823444111	73.5064737105748	52.8044407316293	0	3737.36310602405	4025.57336285817
75	vegfruitshare	a	0.186082144459773	0.00154412465109723	120.509794547704	0	0.183054978689116	0.18910931023043
76	vegfruitshare	b	4518.5496201422	101.32158421672	44.5961209062554	0	4319.91459974304	4717.18464054137
