# Supplementary material for: The ongoing nutrition transition thwarts long-term targets for food security, public health and environmental protection
Source: Sci Rep. 2020 Nov 18;10:19778. doi: 10.1038/s41598-020-75213-3 (PMC7676250; doi:10.1038/s41598-020-75213-3)
Supplement: Supplementary file 1 — Supplementary Information 1. [file 41598_2020_75213_MOESM1_ESM.zip › extended data/crossvalid1_regression_summary_modeltable.csv]

	regression	formula	observations	efrons_weighted_adj_r2	efrons_weighted_r2	pseudo_R2_unweighted	standarderror	loglik	out_of_sample_R2_unweighted	out_of_sample_R2_weighted
1	bodyheight_M	y=132.1*x^0.03934	2971	0.691567417536542	0.691671266890907	0.637588897994562	2.81990428098708	11209275.4921495	0.671235395517514	0.68342773133564
2	bodyheight_F	y=126.8*x^0.03416	2971	0.536783269706023	0.536939234935078	0.482427565011172	3.00264253865716	11208700.9060388	0.534634968752568	0.541093590390155
3	BMI_underaged_M_low_(BMI<-1sd)	y=0.5875-0.5875*x/(5.734e+03+x)	4880	0.558042018225875	0.558132601948312	0.560875244541873	0.117845849735407	28504317.877813	0.58177978717762	0.498951311272645
4	BMI_underaged_M_high_(BMI>-1sd)	y=0.4118*x/(9.613e+03+x)	4880	0.731254022027779	0.731309104212238	0.626534091059529	0.0709232647437356	28509638.0837719	0.636038875087559	0.682440684005734
5	BMI_underaged_M_lowsplit_(BMI<-2SDof<-1SD)	y=0.4103-0.4103*x/(1.298e+04+x)	4880	0.456841200787356	0.456952526632655	0.419330041142612	0.087928264790139	28505733.9709237	0.44651225197571	0.384370748008076
6	BMI_underaged_M_highsplit_(BMI>2SDof>1SD)	y=0.3885*x/(985.4+x)	4880	0.47764389762579	0.477750959749663	0.449195926301955	0.0933269785234269	28509734.0215886	0.461098456810456	0.44930026112551
7	BMI_underaged_F_low_(BMI<-1sd)	y=0.4716-0.4716*x/(8.016e+03+x)	4880	0.519272742701345	0.519371272575766	0.412761573385968	0.110668303255853	28505592.0662233	0.426583610196852	0.466684534212628
8	BMI_underaged_F_high_(BMI>-1sd)	y=0.3469*x/(8.734e+03+x)	4880	0.685739540816081	0.685803951650101	0.484194896328261	0.0708925384798395	28512246.9260252	0.480628322223767	0.658521065456587
9	BMI_underaged_F_lowsplit_(BMI<-2SDof<-1SD)	y=0.3414-0.3414*x/(1.487e+04+x)	4880	0.478602643689901	0.478709509309149	0.352726403202208	0.0743650311731337	28507097.678418	0.389653103455277	0.397727267490972
10	BMI_underaged_F_highsplit_(BMI>2SDof>1SD)	y=0.3297*x/(2.116e+03+x)	4880	0.53638478351056	0.536479806100535	0.391886411782304	0.0840371011512504	28510407.4232685	0.378864600954257	0.481026497454638
11	BMI_working_M_low_(BMI<20)	y=0.5184-0.5184*x/(4.004e+03+x)	4880	0.696333718967388	0.696395958418307	0.660873372740766	0.0953801662552225	28506874.2553552	0.657224094757422	0.635836507957272
12	BMI_working_M_high_(BMI>30)	y=0.3631*x/(3.486e+04+x)	4880	0.651173246955164	0.651244742497908	0.535023356284292	0.0468990279289025	28514179.3856716	0.480522516857878	0.603104133918898
13	BMI_working_M_lowsplit_(BMI<18p5of<20)	y=0.5028-0.324*x/(9.44e+03+x)	4880	0.451736777913908	0.451961522009865	0.422855453592067	0.0793382183380703	28506534.0634407	0.422609478878835	0.384612698216763
14	BMI_working_M_mediumsplit_(BMI25to30of20to30)	y=0.5053*x/(3.259e+03+x)	4880	0.783297605615136	0.783342020944995	0.707617019816454	0.0802430557716785	28511445.0201938	0.693651437192278	0.733496553821221
15	BMI_working_M_highsplit_(BMI>35of>30)	y=0.2139*x/(4.941e+03+x)	4880	0.42227731156868	0.422395721629847	0.282050749218004	0.0626595094738244	28511295.5516668	0.22215084703798	0.352169129148136
16	BMI_working_F_low_(BMI<20)	y=0.4704-0.4704*x/(5.444e+03+x)	4880	0.60142791849004	0.601509609836937	0.572159674758155	0.0928550708934067	28507257.4577518	0.559358604216416	0.556708775448579
17	BMI_working_F_high_(BMI>30)	y=0.237*x/(8.044e+03+x)	4880	0.513512937222708	0.513612647627049	0.424916256499319	0.0644372515008103	28511056.9341041	0.365978569489721	0.453763303879957
18	BMI_working_F_lowsplit_(BMI<18p5of<20)	y=0.5218-0.2935*x/(9.173e+03+x)	4880	0.413458435173237	0.41369887032996	0.368922723055082	0.073437853991553	28506655.1861427	0.378456685786694	0.343157010807734
19	BMI_working_F_mediumsplit_(BMI25to30of20to30)	y=0.3828*x/(1.341e+03+x)	4880	0.623110747903943	0.623187995137412	0.563670917697375	0.0726201357505922	28511299.8867938	0.530136082093585	0.567665232937976
20	BMI_working_F_highsplit_(BMI>35of>30)	y=0.3396*x/(2.718e+03+x)	4880	0.439237123580539	0.439352057558079	0.305839702206456	0.0930166440513746	28508329.4215457	0.249236551826439	0.34510748022555
21	BMI_retired_M_low_(BMI<20)	y=0.5989-0.5989*x/(3.093e+03+x)	4880	0.647779142389689	0.647851333588215	0.629136881276192	0.124200578258133	28505551.8272872	0.625092223599025	0.586531905222123
22	BMI_retired_M_high_(BMI>30)	y=0.3198*x/(1.917e+04+x)	4880	0.609461975260653	0.609542019947011	0.49946077282608	0.0608784263333437	28512410.2165968	0.452632901864639	0.563195507181237
23	BMI_retired_M_lowsplit_(BMI<18p5of<20)	y=0.585-0.3684*x/(1.154e+04+x)	4880	0.411195382599425	0.411436745426808	0.319816654859776	0.108352533749469	28506117.0345881	0.326043155482401	0.356712629962776
24	BMI_retired_M_mediumsplit_(BMI25to30of20to30)	y=0.6279*x/(3.075e+03+x)	4880	0.744145592251482	0.744198032179285	0.670007184662588	0.110040408991891	28509635.4720423	0.65304754792336	0.682790468616977
25	BMI_retired_M_highsplit_(BMI>35of>30)	y=0.1692*x/(4.75e+03+x)	4880	0.384044077396321	0.384170323742417	0.248451675518762	0.0531924229987943	28511964.4258546	0.190328613460646	0.314921599462914
26	BMI_retired_F_low_(BMI<20)	y=0.535-0.535*x/(3.039e+03+x)	4880	0.593238149768949	0.593321519691111	0.56272436858848	0.11954731772826	28506221.8619197	0.546468683856704	0.548365688750672
27	BMI_retired_F_high_(BMI>30)	y=0.3028*x/(4.992e+03+x)	4880	0.47111907755195	0.471227477003159	0.385327148964349	0.0987064421524442	28509091.5696835	0.331105786501879	0.415170350009074
28	BMI_retired_F_lowsplit_(BMI<18p5of<20)	y=0.6895-0.4134*x/(8.496e+03+x)	4880	0.528272590229464	0.528465960760216	0.390483222600415	0.106856192854486	28507028.5082757	0.410441734580178	0.477269562348408
29	BMI_retired_F_mediumsplit_(BMI25to30of20to30)	y=0.5215*x/(741.4+x)	4880	0.471832053479203	0.471940306798842	0.440529708206486	0.102671888548004	28508740.1728671	0.400813824633026	0.40620082205663
30	BMI_retired_F_highsplit_(BMI>35of>30)	y=0.2935*x/(2.592e+03+x)	4880	0.391720948099155	0.391845620993581	0.255424883095483	0.0918865638601996	28508698.5596866	0.203670977478733	0.308409063878222
31	demand_per_intake_a	y=1+0.398*x/(2.967e+03+x)	3380	0.579153838533493	0.579278386080538	0.424494119829775	0.132560029176877	14260107.1380748	0.448013548412226	0.580925799745785
32	demand_per_intake_b	y=1+0.3816*x/(3.026e+03+x)	3380	0.565559896897528	0.565688467511053	0.41280696289424	0.131693282249225	14260126.9771783	0.43368224428552	0.568113536914554
33	demand_per_intake_c	y=1+0.3968*x/(2.237e+03+x)	3336	0.55723274298722	0.557365506782426	0.385881756105683	0.136837145224052	14000734.5644399	0.390680756347956	0.541424247385981
34	livestockshare	y=(0.32*x)/(4.223e+03+x)	4973	0.678351583043654	0.678416275002012	0.526241572136254	0.0736921297557074	29587970.7984188	0.534547714961007	0.638052338809806
35	processedshare	y=(0.4911*x)/(3.881e+03+x)	4973	0.748388298658921	0.74843890439129	0.68725725826124	0.0741151197207777	29585458.6270104	0.70329087408194	0.693375958476013
36	vegfruitshare	y=(0.1861*x)/(4.519e+03+x)	4973	0.708380310883933	0.708438963275148	0.637817246927823	0.0366550651475554	29590959.8416125	0.65812707466251	0.656503156429874
