# Supplementary material for: The ongoing nutrition transition thwarts long-term targets for food security, public health and environmental protection
Source: Sci Rep. 2020 Nov 18;10:19778. doi: 10.1038/s41598-020-75213-3 (PMC7676250; doi:10.1038/s41598-020-75213-3)
Supplement: Supplementary file 1 — Supplementary Information 1. [file 41598_2020_75213_MOESM1_ESM.zip › extended data/crossvalid2_regression_summary_coefficienttable.csv]

	regression	coefficient	Estimate	Std..Error	t.value	Pr...t..	X2.5..	X97.5..
1	bodyheight_M	a	131.473888912921	0.401462315073266	327.487497522469	0	130.686726589602	132.26105123624
2	bodyheight_M	b	0.0400054093143135	0.000480887390744989	83.190805340804	0	0.0390625152454525	0.0409483033831746
3	bodyheight_F	a	125.972486255987	0.466074192869871	270.28419119348	0	125.058636983654	126.88633552832
4	bodyheight_F	b	0.0350240282938554	0.000582953582444736	60.0803037301442	0	0.0338810091881623	0.0361670473995485
5	BMI_underaged_M_low_(BMI<-1sd)	a	0.590062780794424	0.00569416536397814	103.625859643491	0	0.578899707004246	0.601225854584603
6	BMI_underaged_M_low_(BMI<-1sd)	b	5905.52092155927	195.245057959891	30.2467114059934	1.22345482297258e-184	5522.75455461076	6288.28728850778
7	BMI_underaged_M_high_(BMI>-1sd)	a	0.423735513151068	0.00536828766247189	78.9330862638523	0	0.413211303284916	0.43425972301722
8	BMI_underaged_M_high_(BMI>-1sd)	b	10013.175487095	285.133230385944	35.1175325076688	1.43775116688148e-241	9454.18868439939	10572.1622897906
9	BMI_underaged_M_lowsplit_(BMI<-2SDof<-1SD)	a	0.413471288869377	0.00299213860954163	138.185873993557	0	0.407605378423563	0.419337199315192
10	BMI_underaged_M_lowsplit_(BMI<-2SDof<-1SD)	b	13354.4620973288	438.536285283289	30.4523537629321	6.27929304964513e-187	12494.7376953547	14214.186499303
11	BMI_underaged_M_highsplit_(BMI>2SDof>1SD)	a	0.393137973087184	0.00229167065164067	171.550817219624	0	0.388645288566835	0.397630657607533
12	BMI_underaged_M_highsplit_(BMI>2SDof>1SD)	b	1016.3459944343	24.9801664364495	40.6861178054967	1.09008223396113e-312	967.373858327207	1065.31813054139
13	BMI_underaged_F_low_(BMI<-1sd)	a	0.475595577975021	0.00404419980066189	117.59942668935	0	0.467667163903555	0.483523992046486
14	BMI_underaged_F_low_(BMI<-1sd)	b	8280.57952574156	270.85421305643	30.5720905438394	2.88299036410561e-188	7749.58589042197	8811.57316106115
15	BMI_underaged_F_high_(BMI>-1sd)	a	0.359054728640129	0.00464112733085059	77.3636883981644	0	0.349956073516474	0.368153383763784
16	BMI_underaged_F_high_(BMI>-1sd)	b	9545.05642817298	280.662263245534	34.0090481627115	3.86094704506127e-228	8994.83469163045	10095.2781647155
17	BMI_underaged_F_lowsplit_(BMI<-2SDof<-1SD)	a	0.344739820738089	0.0022831988995846	150.9898330806	0	0.340263744585655	0.349215896890522
18	BMI_underaged_F_lowsplit_(BMI<-2SDof<-1SD)	b	15302.3375740459	482.621549902799	31.706701818698	4.02787341669068e-201	14356.1866230431	16248.4885250487
19	BMI_underaged_F_highsplit_(BMI>2SDof>1SD)	a	0.333070014826369	0.00277200134004282	120.155069918265	0	0.327635670453245	0.338504359199493
20	BMI_underaged_F_highsplit_(BMI>2SDof>1SD)	b	2146.71137283972	59.0056461026264	36.3814569389855	3.40585863181117e-257	2031.03430001572	2262.38844566372
21	BMI_working_M_low_(BMI<20)	a	0.516211961305604	0.00449136281641663	114.934371237783	0	0.507406910638249	0.525017011972958
22	BMI_working_M_low_(BMI<20)	b	4242.64328225872	112.849645851117	37.5955391818957	1.67509803446677e-272	4021.40823843635	4463.8783260811
23	BMI_working_M_high_(BMI>30)	a	0.440051738751795	0.0185424792022377	23.7320874923073	4.87154992372912e-118	0.40370030700433	0.476403170499261
24	BMI_working_M_high_(BMI>30)	b	47207.7228851372	2969.37916011743	15.8981794979898	1.49064258531326e-55	41386.430991315	53029.0147789594
25	BMI_working_M_lowsplit_(BMI<18p5of<20)	c	0.503688780557071	0.00337730142092267	149.139421621261	0	0.497067780918576	0.510309780195566
26	BMI_working_M_lowsplit_(BMI<18p5of<20)	a	0.328555898535351	0.00768355992620464	42.7608949095089	0	0.313492733850496	0.343619063220206
27	BMI_working_M_lowsplit_(BMI<18p5of<20)	b	10182.8761701301	837.157313519572	12.1636352041402	1.44843296585312e-33	8541.67878222803	11824.0735580322
28	BMI_working_M_mediumsplit_(BMI25to30of20to30)	a	0.50356126184025	0.00283708452634176	177.492512882427	0	0.49799932573687	0.509123197943631
29	BMI_working_M_mediumsplit_(BMI25to30of20to30)	b	3344.28347482564	55.3497675045488	60.420912780723	0	3235.77353536529	3452.79341428599
30	BMI_working_M_highsplit_(BMI>35of>30)	a	0.220950821696833	0.00350356377454929	63.0645924877611	0	0.214082292519351	0.227819350874315
31	BMI_working_M_highsplit_(BMI>35of>30)	b	5590.52301881548	229.782839763614	24.3295932131688	1.23191412686599e-123	5140.0473771657	6040.99866046526
32	BMI_working_F_low_(BMI<20)	a	0.469713406017225	0.00381902807260878	122.992917854192	0	0.462226427776131	0.477200384258319
33	BMI_working_F_low_(BMI<20)	b	5758.31170651743	159.016067854969	36.2121374537402	4.40802150436181e-255	5446.5701279327	6070.05328510216
34	BMI_working_F_high_(BMI>30)	a	0.249591662563457	0.00493902683344171	50.5345832246738	0	0.239908993116909	0.259274332010005
35	BMI_working_F_high_(BMI>30)	b	9439.078053036	426.082786168902	22.153155113134	8.72461596390546e-104	8603.76799814758	10274.3881079244
36	BMI_working_F_lowsplit_(BMI<18p5of<20)	c	0.522345633245109	0.00330293540584616	158.145882090386	0	0.515870423779765	0.528820842710453
37	BMI_working_F_lowsplit_(BMI<18p5of<20)	a	0.301035684173011	0.00774956205682466	38.8455091998267	1.51544032664868e-288	0.285843126215684	0.316228242130337
38	BMI_working_F_lowsplit_(BMI<18p5of<20)	b	10436.5605951558	932.121737782861	11.1965638951626	9.3295457076975e-29	8609.19107147038	12263.9301188411
39	BMI_working_F_mediumsplit_(BMI25to30of20to30)	a	0.382485921558851	0.00196341389942065	194.806567108296	0	0.378636764950483	0.386335078167219
40	BMI_working_F_mediumsplit_(BMI25to30of20to30)	b	1385.85117823426	26.8606521531224	51.5941001854329	0	1333.1924613072	1438.50989516133
41	BMI_working_F_highsplit_(BMI>35of>30)	a	0.339433462420326	0.00374677394379062	90.5935259272461	0	0.332088134117385	0.346778790723266
42	BMI_working_F_highsplit_(BMI>35of>30)	b	2911.57383319704	97.7930867079727	29.772798172242	2.10616515601995e-179	2719.85628140333	3103.29138499075
43	BMI_retired_M_low_(BMI<20)	a	0.594442337161494	0.00689865618815535	86.1678450046724	0	0.580917930482225	0.607966743840764
44	BMI_retired_M_low_(BMI<20)	b	3324.18643916857	108.388490326162	30.6691829470588	2.35614065172641e-189	3111.69722640857	3536.67565192858
45	BMI_retired_M_high_(BMI>30)	a	0.34853597945371	0.00976073002176716	35.7079827714165	7.92012585833361e-249	0.329400646614891	0.367671312292529
46	BMI_retired_M_high_(BMI>30)	b	23096.8638831625	1167.08387305789	19.7902348034731	5.68623263351479e-84	20808.8651052045	25384.8626611204
47	BMI_retired_M_lowsplit_(BMI<18p5of<20)	c	0.586791331015451	0.00373156459840297	157.250749797172	0	0.579475819375304	0.594106842655599
48	BMI_retired_M_lowsplit_(BMI<18p5of<20)	a	0.369355991548519	0.0106621971236857	34.6416397355859	9.11903699165154e-236	0.348453384850715	0.390258598246324
49	BMI_retired_M_lowsplit_(BMI<18p5of<20)	b	12175.5320101852	1121.97315794118	10.8518924218537	3.92422017638395e-27	9975.97000866861	14375.0940117017
50	BMI_retired_M_mediumsplit_(BMI25to30of20to30)	a	0.624926113486557	0.00387666390459909	161.202035787826	0	0.617326143612038	0.632526083361076
51	BMI_retired_M_mediumsplit_(BMI25to30of20to30)	b	3180.05392711293	58.6896202453355	54.1842648464858	0	3064.99640425615	3295.11144996972
52	BMI_retired_M_highsplit_(BMI>35of>30)	a	0.17518811070151	0.00295125044148641	59.3606385411589	0	0.169402359086353	0.180973862316668
53	BMI_retired_M_highsplit_(BMI>35of>30)	b	5401.752014901	237.834944323808	22.7121881952999	9.65642668683869e-109	4935.49069938578	5868.01333041623
54	BMI_retired_F_low_(BMI<20)	a	0.531489856344206	0.00662215982995989	80.2592915289731	0	0.518507504391478	0.544472208296934
55	BMI_retired_F_low_(BMI<20)	b	3271.32179572677	113.883504357619	28.7251592245889	4.92202882585169e-168	3048.05993356335	3494.58365789019
56	BMI_retired_F_high_(BMI>30)	a	0.308028159531766	0.00509578513463981	60.4476349361498	0	0.298038174724381	0.318018144339151
57	BMI_retired_F_high_(BMI>30)	b	5611.43401183855	240.411454032076	23.3409594997494	1.95752422617207e-114	5140.12160171051	6082.7464219666
58	BMI_retired_F_lowsplit_(BMI<18p5of<20)	c	0.689290282455173	0.00380746857823805	181.036367941387	0	0.68182596555295	0.696754599357395
59	BMI_retired_F_lowsplit_(BMI<18p5of<20)	a	0.419721585649057	0.00791004848840195	53.0618220943235	0	0.404214403536814	0.4352287677613
60	BMI_retired_F_lowsplit_(BMI<18p5of<20)	b	9461.39002425077	651.772825123553	14.5163923065636	8.52948590361739e-47	8183.62795871835	10739.1520897832
61	BMI_retired_F_mediumsplit_(BMI25to30of20to30)	a	0.517732897445861	0.00243541731959799	212.584879511049	0	0.512958406100644	0.522507388791079
62	BMI_retired_F_mediumsplit_(BMI25to30of20to30)	b	758.595143524829	16.9329909360657	44.799831665243	0	725.399018153495	791.791268896163
63	BMI_retired_F_highsplit_(BMI>35of>30)	a	0.293080834381973	0.00351429442733042	83.3967786258044	0	0.286191268395555	0.299970400368391
64	BMI_retired_F_highsplit_(BMI>35of>30)	b	2769.12111984126	102.357943116322	27.0533095481838	1.68123082474759e-150	2568.45443754805	2969.78780213447
65	demand_per_intake_a	a	0.403330255964067	0.00475239858385829	84.8687770705921	0	0.394012472047965	0.412648039880169
66	demand_per_intake_a	b	3202.26269622488	108.183136429958	29.6003869170327	7.14148467999851e-172	2990.15357472898	3414.37181772078
67	demand_per_intake_b	a	0.387200333719752	0.00478713164463722	80.8835775706132	0	0.377814450474569	0.396586216964934
68	demand_per_intake_b	b	3273.28535122993	115.485114781092	28.3437857548534	3.94986997516709e-159	3046.85961566318	3499.71108679667
69	demand_per_intake_c	a	0.400530126312279	0.00436938220649066	91.6674503130663	0	0.391963257361005	0.409096995263552
70	demand_per_intake_c	b	2369.9763645527	79.2970712592389	29.88731269538	1.50466913802829e-174	2214.50184078856	2525.45088831685
71	livestockshare	a	0.315157076823587	0.00270751064872053	116.401047941407	0	0.309849201869038	0.320464951778137
72	livestockshare	b	4126.56703442252	96.5003248654939	42.7622087301188	0	3937.3852641859	4315.74880465914
73	processedshare	a	0.486078019979964	0.00333356351417816	145.813336962862	0	0.479542814552547	0.49261322540738
74	processedshare	b	3940.69664481309	74.2932784918872	53.0424383579116	0	3795.05015127674	4086.34313834943
75	vegfruitshare	a	0.184220927419671	0.00155016989957762	118.8391849628	0	0.181181933652775	0.187259921186566
76	vegfruitshare	b	4420.92069672104	99.7817244638958	44.3059159427603	0	4225.30598456692	4616.53540887516
