# Supplementary material for: The ongoing nutrition transition thwarts long-term targets for food security, public health and environmental protection
Source: Sci Rep. 2020 Nov 18;10:19778. doi: 10.1038/s41598-020-75213-3 (PMC7676250; doi:10.1038/s41598-020-75213-3)
Supplement: Supplementary file 1 — Supplementary Information 1. [file 41598_2020_75213_MOESM1_ESM.zip › extended data/crossvalid2_regression_summary_modeltable.csv]

	regression	formula	observations	efrons_weighted_adj_r2	efrons_weighted_r2	pseudo_R2_unweighted	standarderror	loglik	out_of_sample_R2_unweighted	out_of_sample_R2_weighted
1	bodyheight_M	y=131.5*x^0.04001	3069	0.689404909291383	0.689506146283139	0.642209239025745	2.85908851018537	11923399.4274794	0.657406287613485	0.702398198131246
2	bodyheight_F	y=126*x^0.03502	3069	0.536884793694343	0.537035743891966	0.487864084961144	3.07100347590823	11922803.9822271	0.520656889083929	0.557057047643624
3	BMI_underaged_M_low_(BMI<-1sd)	y=0.5901-0.5901*x/(5.906e+03+x)	4979	0.546633476807857	0.546724550838229	0.564876433433571	0.118509642143608	29557490.6815003	0.562654528341705	0.537324472983674
4	BMI_underaged_M_high_(BMI>-1sd)	y=0.4237*x/(1.001e+04+x)	4979	0.725077456986329	0.725132684495975	0.632795795537037	0.0707446026346443	29562729.3878651	0.610602021305456	0.696502539040494
5	BMI_underaged_M_lowsplit_(BMI<-2SDof<-1SD)	y=0.4135-0.4135*x/(1.335e+04+x)	4979	0.436572002202359	0.436685185809792	0.416468796163505	0.089202828862657	29558888.6513619	0.456139785132892	0.451860138144137
6	BMI_underaged_M_highsplit_(BMI>2SDof>1SD)	y=0.3931*x/(1.016e+03+x)	4979	0.476436091223395	0.476541266777589	0.457680708446785	0.0931751220155026	29563091.8492207	0.429447115829354	0.463048964730211
7	BMI_underaged_F_low_(BMI<-1sd)	y=0.4756-0.4756*x/(8.281e+03+x)	4979	0.50869241638288	0.508791112161027	0.413534096856746	0.112885035803577	29558758.1017184	0.422841592350896	0.498751441553707
8	BMI_underaged_F_high_(BMI>-1sd)	y=0.3591*x/(9.545e+03+x)	4979	0.685894564803649	0.685957663525062	0.485092848193525	0.0710287696436891	29565564.9041711	0.474021563729754	0.653167624521838
9	BMI_underaged_F_lowsplit_(BMI<-2SDof<-1SD)	y=0.3447-0.3447*x/(1.53e+04+x)	4979	0.457107150246214	0.457216208673243	0.35120144230336	0.075356888100607	29560206.1272237	0.397314165964109	0.46502184963875
10	BMI_underaged_F_highsplit_(BMI>2SDof>1SD)	y=0.3331*x/(2.147e+03+x)	4979	0.533749553425185	0.533843215628193	0.393658237578417	0.083911324623199	29563789.6182574	0.370921958919401	0.493893938893333
11	BMI_working_M_low_(BMI<20)	y=0.5162-0.5162*x/(4.243e+03+x)	4979	0.682972849579711	0.683036535226641	0.656679767822164	0.0967512609971323	29560138.6378699	0.663317868161887	0.690561587003312
12	BMI_working_M_high_(BMI>30)	y=0.4401*x/(4.721e+04+x)	4979	0.643423120886824	0.643494751437068	0.51262674945746	0.0483846219744015	29567884.7973604	0.522023885190946	0.631591194190922
13	BMI_working_M_lowsplit_(BMI<18p5of<20)	y=0.5037-0.3286*x/(1.018e+04+x)	4979	0.42936776782512	0.429597029469224	0.411847353894738	0.0805525227797614	29559728.9330055	0.456220962187225	0.466665664078113
14	BMI_working_M_mediumsplit_(BMI25to30of20to30)	y=0.5036*x/(3.344e+03+x)	4979	0.771317722908096	0.771363661493289	0.702855038974742	0.0808532350120486	29564858.2283131	0.714075613447342	0.781472317245629
15	BMI_working_M_highsplit_(BMI>35of>30)	y=0.221*x/(5.591e+03+x)	4979	0.408527220377122	0.408646037729397	0.271522866742927	0.0639794525345706	29564789.2271418	0.259313471942112	0.411362373438512
16	BMI_working_F_low_(BMI<20)	y=0.4697-0.4697*x/(5.758e+03+x)	4979	0.590292170139411	0.590374473841673	0.562904864892116	0.0947103489050635	29560554.0381725	0.576522347600925	0.594808989088564
17	BMI_working_F_high_(BMI>30)	y=0.2496*x/(9.439e+03+x)	4979	0.50156002436986	0.501660152930653	0.403485182236481	0.0663685943117307	29564547.0733996	0.404682376281182	0.47777565280373
18	BMI_working_F_lowsplit_(BMI<18p5of<20)	y=0.5223-0.301*x/(1.044e+04+x)	4979	0.390956733032337	0.391201426992549	0.354802187581812	0.0751440140453527	29559830.9060456	0.419956491152267	0.424490897258498
19	BMI_working_F_mediumsplit_(BMI25to30of20to30)	y=0.3825*x/(1.386e+03+x)	4979	0.612126398567756	0.612204316125295	0.557297843740366	0.0736430684137088	29564793.7892811	0.555978291275714	0.608036201323077
20	BMI_working_F_highsplit_(BMI>35of>30)	y=0.3394*x/(2.912e+03+x)	4979	0.419329564351494	0.4194462116869	0.2938977894224	0.095271694043306	29561756.2544795	0.291589439497746	0.409816796408944
21	BMI_retired_M_low_(BMI<20)	y=0.5944-0.5944*x/(3.324e+03+x)	4979	0.63365289809502	0.633726491325615	0.625180679035353	0.126330454782919	29558787.754649	0.627436902812693	0.647924353519026
22	BMI_retired_M_high_(BMI>30)	y=0.3485*x/(2.31e+04+x)	4979	0.599510426151447	0.59959087805459	0.481281556832313	0.0620290060485382	29565995.8061639	0.487274859306145	0.587826013055196
23	BMI_retired_M_lowsplit_(BMI<18p5of<20)	y=0.5868-0.3694*x/(1.218e+04+x)	4979	0.38774936234363	0.387995344922037	0.308863550677084	0.109512734235738	29559304.8301402	0.366138302474616	0.447989016335213
24	BMI_retired_M_mediumsplit_(BMI25to30of20to30)	y=0.6249*x/(3.18e+03+x)	4979	0.729767935058115	0.729822220326283	0.664414073134088	0.111433866750992	29563058.2154643	0.673607338783916	0.736791954156772
25	BMI_retired_M_highsplit_(BMI>35of>30)	y=0.1752*x/(5.402e+03+x)	4979	0.37136788022541	0.371494162290451	0.237705448686428	0.054275314379877	29565428.5712799	0.225498970859773	0.367971959879529
26	BMI_retired_F_low_(BMI<20)	y=0.5315-0.5315*x/(3.271e+03+x)	4979	0.583106060357573	0.583189807633516	0.55334016417915	0.122351517355627	29559528.9891274	0.564046910431544	0.588424074154416
27	BMI_retired_F_high_(BMI>30)	y=0.308*x/(5.611e+03+x)	4979	0.458044666142755	0.458153536237945	0.366336651157166	0.101357672506965	29562555.2711584	0.370848635551513	0.441864932082852
28	BMI_retired_F_lowsplit_(BMI<18p5of<20)	y=0.6893-0.4197*x/(9.461e+03+x)	4979	0.512531661454666	0.512727510525998	0.380344310621901	0.107909611849575	29560235.1302233	0.434672075777735	0.535797901638447
29	BMI_retired_F_mediumsplit_(BMI25to30of20to30)	y=0.5177*x/(758.6+x)	4979	0.456484380098954	0.456593563630473	0.433140055484118	0.104777232784298	29562160.6156819	0.431518889618515	0.454440432674759
30	BMI_retired_F_highsplit_(BMI>35of>30)	y=0.2931*x/(2.769e+03+x)	4979	0.374136377313881	0.37426210323246	0.244105217757864	0.0939030649033993	29562122.9180504	0.242351442148631	0.362884209615845
31	demand_per_intake_a	y=1+0.4033*x/(3.202e+03+x)	3468	0.589501756808127	0.589620158378127	0.431857757778218	0.130644325099107	14957571.156948	0.417790258058651	0.515556813651563
32	demand_per_intake_b	y=1+0.3872*x/(3.273e+03+x)	3468	0.576344540971746	0.576466737527566	0.419500515030349	0.129865352393988	14957587.5646003	0.404013411996112	0.498485283086307
33	demand_per_intake_c	y=1+0.4005*x/(2.37e+03+x)	3416	0.564676635323869	0.564804109222749	0.389110433769007	0.135611804734533	14635741.7452346	0.376394370646624	0.487832072617323
34	livestockshare	y=(0.3152*x)/(4.127e+03+x)	5135	0.6633564969226	0.663422068310032	0.516874810106462	0.074566479424723	31532357.90641	0.574152831312843	0.691648735437482
35	processedshare	y=(0.4861*x)/(3.941e+03+x)	5135	0.742614332655196	0.742664466209412	0.687368258483912	0.0741140285651285	31529966.068739	0.707066548600056	0.694386433484458
36	vegfruitshare	y=(0.1842*x)/(4.421e+03+x)	5135	0.691103604412909	0.691163771221554	0.640009260401396	0.0371040044070972	31535364.1428158	0.646859617538981	0.714038371095869
