# Supplementary material for: The ongoing nutrition transition thwarts long-term targets for food security, public health and environmental protection
Source: Sci Rep. 2020 Nov 18;10:19778. doi: 10.1038/s41598-020-75213-3 (PMC7676250; doi:10.1038/s41598-020-75213-3)
Supplement: Supplementary file 1 — Supplementary Information 1. [file 41598_2020_75213_MOESM1_ESM.zip › extended data/crossvalid3_regression_summary_coefficienttable.csv]

	regression	coefficient	Estimate	Std..Error	t.value	Pr...t..	X2.5..	X97.5..
1	bodyheight_M	a	132.052605725696	0.401226470061875	329.122367488197	0	131.265901936198	132.839309515195
2	bodyheight_M	b	0.0395065570821936	0.000478859122509991	82.5014189457555	0	0.0385676352651549	0.0404454788992322
3	bodyheight_F	a	126.785015776474	0.463595254373879	273.482126014658	0	125.876022550396	127.694009002552
4	bodyheight_F	b	0.0342623120218601	0.00057658916699327	59.4223998354447	0	0.033131766266523	0.0353928577771972
5	BMI_underaged_M_low_(BMI<-1sd)	a	0.579970926077191	0.00567624184682689	102.175161264738	0	0.568842962810646	0.591098889343735
6	BMI_underaged_M_low_(BMI<-1sd)	b	5840.80820293979	194.783790357766	29.9861102005037	1.30993276817035e-181	5458.94518115343	6222.67122472614
7	BMI_underaged_M_high_(BMI>-1sd)	a	0.409519881571881	0.00516704911475407	79.2560458545927	0	0.399390162948712	0.41964960019505
8	BMI_underaged_M_high_(BMI>-1sd)	b	9306.42905621001	265.947102154119	34.9935343563806	8.31580209079205e-240	8785.05423401682	9827.80387840321
9	BMI_underaged_M_lowsplit_(BMI<-2SDof<-1SD)	a	0.405949293908456	0.00297343529540586	136.525349832119	0	0.400120035812059	0.411778552004853
10	BMI_underaged_M_lowsplit_(BMI<-2SDof<-1SD)	b	13476.9464181727	449.265473310129	29.9977345663273	9.7514950049699e-182	12596.1859046444	14357.7069317009
11	BMI_underaged_M_highsplit_(BMI>2SDof>1SD)	a	0.38821456157334	0.00224603635610187	172.844291019006	0	0.383811329515848	0.392617793630832
12	BMI_underaged_M_highsplit_(BMI>2SDof>1SD)	b	954.248338818303	23.8104279052822	40.076908429126	3.02804094072252e-304	907.569290560554	1000.92738707605
13	BMI_underaged_F_low_(BMI<-1sd)	a	0.466553995706804	0.00397805930359586	117.281810073841	0	0.458755226909224	0.474352764504384
14	BMI_underaged_F_low_(BMI<-1sd)	b	8372.11337607126	275.102572250074	30.4326975483924	1.47370734404669e-186	7832.7897529522	8911.43699919031
15	BMI_underaged_F_high_(BMI>-1sd)	a	0.346602996454131	0.00446216587323096	77.6759551977754	0	0.337855163069565	0.355350829838696
16	BMI_underaged_F_high_(BMI>-1sd)	b	8910.32479996498	262.673173789676	33.9217159918262	7.1638045044052e-227	8395.36833617862	9425.28126375133
17	BMI_underaged_F_lowsplit_(BMI<-2SDof<-1SD)	a	0.338758346223473	0.00226520670123252	149.548536139837	0	0.334317531747512	0.343199160699434
18	BMI_underaged_F_lowsplit_(BMI<-2SDof<-1SD)	b	15521.9204758114	497.078096640851	31.2263215392215	1.78521528862463e-195	14547.4259159795	16496.4150356433
19	BMI_underaged_F_highsplit_(BMI>2SDof>1SD)	a	0.324923034605758	0.00268724638067238	120.913004830044	0	0.319654834303653	0.330191234907864
20	BMI_underaged_F_highsplit_(BMI>2SDof>1SD)	b	1988.51399196721	55.4551450665819	35.8580613138728	2.04620110010659e-250	1879.79719767015	2097.23078626426
21	BMI_working_M_low_(BMI<20)	a	0.511855290524656	0.00452385109387466	113.145919240736	0	0.502986526621635	0.520724054427677
22	BMI_working_M_low_(BMI<20)	b	4139.60110789273	110.869523046898	37.3375928219849	6.43712903048443e-269	3922.24744095289	4356.95477483256
23	BMI_working_M_high_(BMI>30)	a	0.370448420616935	0.0132840090548046	27.8867937449161	4.90246314307507e-159	0.34440584371776	0.396490997516111
24	BMI_working_M_high_(BMI>30)	b	36707.972596702	2074.98393131001	17.6907261992756	6.00463340880553e-68	32640.0795101529	40775.865683251
25	BMI_working_M_lowsplit_(BMI<18p5of<20)	c	0.498167641465791	0.0033712222442562	147.770631946486	0	0.491558543372178	0.504776739559403
26	BMI_working_M_lowsplit_(BMI<18p5of<20)	a	0.327157170463252	0.00785027748903305	41.6745995183349	0	0.311767127853188	0.342547213073316
27	BMI_working_M_lowsplit_(BMI<18p5of<20)	b	10132.5599367724	840.473118615553	12.055781097988	5.24993790205272e-33	8484.85804009715	11780.2618334477
28	BMI_working_M_mediumsplit_(BMI25to30of20to30)	a	0.503306126517685	0.00287307836720744	175.18008985146	0	0.497673612718073	0.508938640317297
29	BMI_working_M_mediumsplit_(BMI25to30of20to30)	b	3301.57150963474	55.3243931464392	59.6765969198387	0	3193.11104736223	3410.03197190726
30	BMI_working_M_highsplit_(BMI>35of>30)	a	0.211028747035136	0.00333176397378368	63.3384443482903	0	0.204497005063327	0.217560489006945
31	BMI_working_M_highsplit_(BMI>35of>30)	b	5201.16104975329	214.978122198314	24.1939086478544	2.73370630429365e-122	4779.7081392733	5622.61396023328
32	BMI_working_F_low_(BMI<20)	a	0.465032369754106	0.00381451374091503	121.911310677977	0	0.457554223132788	0.472510516375424
33	BMI_working_F_low_(BMI<20)	b	5654.09228156054	156.291572393932	36.1765653448635	2.31314866543016e-254	5347.69115852834	5960.49340459274
34	BMI_working_F_high_(BMI>30)	a	0.239859442298495	0.00473028444690551	50.707192134166	0	0.230585977039981	0.249132907557008
35	BMI_working_F_high_(BMI>30)	b	8801.81331601045	398.704125473085	22.0760527761447	4.60196254678676e-103	8020.17557360798	9583.45105841291
36	BMI_working_F_lowsplit_(BMI<18p5of<20)	c	0.516916189116964	0.00330997224042577	156.169342692273	0	0.510427168328916	0.523405209905012
37	BMI_working_F_lowsplit_(BMI<18p5of<20)	a	0.297196317380521	0.00774675585594741	38.3639710489075	5.44046832555011e-282	0.282009223309089	0.312383411451954
38	BMI_working_F_lowsplit_(BMI<18p5of<20)	b	10173.7701357246	914.743667916716	11.1219902280328	2.13093425009325e-28	8380.46486133247	11967.0754101167
39	BMI_working_F_mediumsplit_(BMI25to30of20to30)	a	0.380640061965677	0.001972648158774	192.95892188004	0	0.376772792592558	0.384507331338797
40	BMI_working_F_mediumsplit_(BMI25to30of20to30)	b	1353.74709319588	26.680190426139	50.7397837711678	0	1301.44203167485	1406.0521547169
41	BMI_working_F_highsplit_(BMI>35of>30)	a	0.332087875411961	0.00373924608271766	88.8114523798878	0	0.324757286938831	0.339418463885092
42	BMI_working_F_highsplit_(BMI>35of>30)	b	2832.44906229396	97.459452122631	29.0628461437476	1.53897189839727e-171	2641.38510968869	3023.51301489923
43	BMI_retired_M_low_(BMI<20)	a	0.589108598676359	0.00697103462541545	84.5080580332435	0	0.575442264623874	0.602774932728844
44	BMI_retired_M_low_(BMI<20)	b	3216.42527191531	105.8406472285	30.3893197570057	4.48016371319843e-186	3008.93044236987	3423.92010146075
45	BMI_retired_M_high_(BMI>30)	a	0.330135762915426	0.00890255958381018	37.0832410395542	1.04634328543162e-265	0.312682779286436	0.347588746544417
46	BMI_retired_M_high_(BMI>30)	b	20952.72328368	1034.79467151458	20.2481940238565	1.24294498825466e-87	18924.0646387938	22981.3819285662
47	BMI_retired_M_lowsplit_(BMI<18p5of<20)	c	0.580465947322305	0.00368966099891913	157.322298035605	0	0.573232567346962	0.587699327297648
48	BMI_retired_M_lowsplit_(BMI<18p5of<20)	a	0.377342517573574	0.011351317776977	33.242177250901	8.53265696831772e-219	0.355088875646634	0.399596159500513
49	BMI_retired_M_lowsplit_(BMI<18p5of<20)	b	12599.1367092058	1166.16146233027	10.8039384906699	6.59005361955828e-27	10312.9405052436	14885.3329131681
50	BMI_retired_M_mediumsplit_(BMI25to30of20to30)	a	0.624984419155903	0.00392940729907414	159.053101800662	0	0.617281029965776	0.632687808346029
51	BMI_retired_M_mediumsplit_(BMI25to30of20to30)	b	3144.18546611597	58.7698167304411	53.5000046118465	0	3028.97043839063	3259.40049384131
52	BMI_retired_M_highsplit_(BMI>35of>30)	a	0.166234299671635	0.0027786503696782	59.8255546957808	0	0.160786906822855	0.171681692520414
53	BMI_retired_M_highsplit_(BMI>35of>30)	b	4956.02147274134	219.487552911585	22.579965957057	1.6470834843943e-107	4525.72806872981	5386.31487675286
54	BMI_retired_F_low_(BMI<20)	a	0.526218960649489	0.00667181077350487	78.8719852096545	0	0.513139238676332	0.539298682622647
55	BMI_retired_F_low_(BMI<20)	b	3177.44986323374	111.56599537631	28.480450987922	2.66133641202553e-165	2958.73080019082	3396.16892627667
56	BMI_retired_F_high_(BMI>30)	a	0.307624311376204	0.00516912932931162	59.5118233223178	0	0.29749051460559	0.317758108146818
57	BMI_retired_F_high_(BMI>30)	b	5522.91635982686	239.369112279624	23.0728029495099	6.16448580136092e-112	5053.64624053446	5992.18647911926
58	BMI_retired_F_lowsplit_(BMI<18p5of<20)	c	0.684236514455718	0.00380000546729961	180.061981579715	0	0.676786810143747	0.691686218767689
59	BMI_retired_F_lowsplit_(BMI<18p5of<20)	a	0.419695160477505	0.00804690949619348	52.156068199355	0	0.403919631497955	0.435470689457055
60	BMI_retired_F_lowsplit_(BMI<18p5of<20)	b	9381.47211737973	647.524338223007	14.4882154439557	1.29215433532377e-46	8112.03582417511	10650.9084105844
61	BMI_retired_F_mediumsplit_(BMI25to30of20to30)	a	0.517011400069265	0.0024453461487256	211.426672799967	0	0.512217432008828	0.521805368129702
62	BMI_retired_F_mediumsplit_(BMI25to30of20to30)	b	739.483887822834	16.7326097492523	44.1941752604298	0	706.680516918687	772.287258726981
63	BMI_retired_F_highsplit_(BMI>35of>30)	a	0.289911712376827	0.00356275097332667	81.3729936634122	0	0.28292713296163	0.296896291792023
64	BMI_retired_F_highsplit_(BMI>35of>30)	b	2749.14791735492	104.06634059634	26.4172632726513	6.0653682881364e-144	2545.13151941248	2953.16431529736
65	demand_per_intake_a	a	0.401391211448977	0.0048464191028996	82.8222246005975	0	0.391889042664909	0.410893380233044
66	demand_per_intake_a	b	3168.13687599707	109.846439956994	28.841507082409	6.35720191516299e-164	2952.76561102004	3383.5081409741
67	demand_per_intake_b	a	0.38488942028966	0.00487820656458528	78.8997790876413	0	0.375324927175042	0.394453913404278
68	demand_per_intake_b	b	3234.91435594419	117.17010853184	27.608699833756	1.18888756647421e-151	3005.18388400648	3464.6448278819
69	demand_per_intake_c	a	0.397657952750011	0.00442210045778897	89.9251286907304	0	0.388987684825687	0.406328220674335
70	demand_per_intake_c	b	2349.15634173755	80.6032049775693	29.1447014097179	9.37183415748023e-167	2191.12027055699	2507.19241291811
71	livestockshare	a	0.316337540823598	0.00269807123622218	117.245807514901	0	0.311048147112114	0.321626934535083
72	livestockshare	b	4055.82227133013	94.6552993345471	42.8483381262716	0	3870.25669458135	4241.3878480789
73	processedshare	a	0.491845011930808	0.00360729525752245	136.3473119937	0	0.484773143481062	0.498916880380554
74	processedshare	b	4219.4032405736	83.9267402714966	50.2748376372555	0	4054.87030821151	4383.9361729357
75	vegfruitshare	a	0.186342699003209	0.00159669104427367	116.705545303522	0	0.183212489742837	0.189472908263581
76	vegfruitshare	b	4392.27485710251	101.150074549006	43.4233477007921	0	4193.97669467711	4590.57301952792
