# Supplementary material for: The ongoing nutrition transition thwarts long-term targets for food security, public health and environmental protection
Source: Sci Rep. 2020 Nov 18;10:19778. doi: 10.1038/s41598-020-75213-3 (PMC7676250; doi:10.1038/s41598-020-75213-3)
Supplement: Supplementary file 1 — Supplementary Information 1. [file 41598_2020_75213_MOESM1_ESM.zip › extended data/crossvalid3_regression_summary_modeltable.csv]

	regression	formula	observations	efrons_weighted_adj_r2	efrons_weighted_r2	pseudo_R2_unweighted	standarderror	loglik	out_of_sample_R2_unweighted	out_of_sample_R2_weighted
1	bodyheight_M	y=132.1*x^0.03951	3031	0.688674638088406	0.688777385732601	0.654414526088305	2.82728894026541	11648186.646953	0.606323709058728	0.699438583999084
2	bodyheight_F	y=126.8*x^0.03426	3031	0.534718345180677	0.534871903482598	0.508731051287712	2.97887881115887	11647614.1929606	0.43505518688593	0.558950380245618
3	BMI_underaged_M_low_(BMI<-1sd)	y=0.58-0.58*x/(5.841e+03+x)	4929	0.535177786613571	0.535272109302976	0.573573856950222	0.114991452046937	29073451.2898167	0.532226635632	0.589444225360103
4	BMI_underaged_M_high_(BMI>-1sd)	y=0.4095*x/(9.306e+03+x)	4929	0.717636299922201	0.717693597750951	0.631708989909754	0.0706682319308801	29078699.3254106	0.616578024975169	0.735835796699022
5	BMI_underaged_M_lowsplit_(BMI<-2SDof<-1SD)	y=0.4059-0.4059*x/(1.348e+04+x)	4929	0.423567975608662	0.423684946392832	0.431277214599507	0.0866225871713017	29074824.2114727	0.396338460654621	0.504428663967907
6	BMI_underaged_M_highsplit_(BMI>2SDof>1SD)	y=0.3882*x/(954.2+x)	4929	0.470093035455941	0.470200565278292	0.44922892214025	0.0934766964569272	29079069.6724199	0.459367256673252	0.488009662500694
7	BMI_underaged_F_low_(BMI<-1sd)	y=0.4666-0.4666*x/(8.372e+03+x)	4929	0.497568726154881	0.497670680552983	0.419624637995484	0.109729877911595	29074733.6390883	0.399775504795847	0.547362955369996
8	BMI_underaged_F_high_(BMI>-1sd)	y=0.3466*x/(8.91e+03+x)	4929	0.677664615188694	0.677730024154767	0.483355661460668	0.0708398281954956	29081561.5226434	0.484356246560724	0.687426467955961
9	BMI_underaged_F_lowsplit_(BMI<-2SDof<-1SD)	y=0.3388-0.3388*x/(1.552e+04+x)	4929	0.442853038893732	0.442966096312788	0.361390808996187	0.0735376316659198	29076129.0985186	0.357524703483109	0.523824383993796
10	BMI_underaged_F_highsplit_(BMI>2SDof>1SD)	y=0.3249*x/(1.989e+03+x)	4929	0.525810159853478	0.52590638344117	0.383509303766773	0.0835620921204946	29079693.2080309	0.410597591972058	0.533291017357108
11	BMI_working_M_low_(BMI<20)	y=0.5119-0.5119*x/(4.14e+03+x)	4929	0.677085928586129	0.677151454980491	0.665627191691838	0.0945547080626951	29076062.388008	0.63384061246232	0.713709897739136
12	BMI_working_M_high_(BMI>30)	y=0.3704*x/(3.671e+04+x)	4929	0.640448517626143	0.640521478560066	0.521230146279295	0.0473978068105634	29083764.6199686	0.524911960867593	0.642202821056191
13	BMI_working_M_lowsplit_(BMI<18p5of<20)	y=0.4982-0.3272*x/(1.013e+04+x)	4929	0.424850613481432	0.425084034498688	0.428657468080744	0.0786737170059436	29075650.6915987	0.390168340009994	0.486111165224173
14	BMI_working_M_mediumsplit_(BMI25to30of20to30)	y=0.5033*x/(3.302e+03+x)	4929	0.769513192652918	0.769559963514799	0.711327028588266	0.080192225185405	29080698.5970469	0.680226718494721	0.783596981337387
15	BMI_working_M_highsplit_(BMI>35of>30)	y=0.211*x/(5.201e+03+x)	4929	0.402502068711792	0.402623314233563	0.263635230695305	0.0638947240754741	29080742.5269879	0.29197485577056	0.421491640944319
16	BMI_working_F_low_(BMI<20)	y=0.465-0.465*x/(5.654e+03+x)	4929	0.585873055145352	0.585957090645526	0.567325574327022	0.0928572520493437	29076477.1708804	0.567069173560639	0.615560332520968
17	BMI_working_F_high_(BMI>30)	y=0.2399*x/(8.802e+03+x)	4929	0.495005895455918	0.495108369908951	0.4026370141342	0.0658616648241807	29080406.3562625	0.427247638420977	0.508909218277669
18	BMI_working_F_lowsplit_(BMI<18p5of<20)	y=0.5169-0.2972*x/(1.017e+04+x)	4929	0.386260268962134	0.386509351645185	0.371904182775661	0.0729166163737092	29075763.2450796	0.35515005351884	0.442826971009721
19	BMI_working_F_mediumsplit_(BMI25to30of20to30)	y=0.3806*x/(1.354e+03+x)	4929	0.606917234195411	0.606996999367043	0.555158697142686	0.0738752945081078	29080568.8032244	0.566319861036566	0.624508693746162
20	BMI_working_F_highsplit_(BMI>35of>30)	y=0.3321*x/(2.832e+03+x)	4929	0.408760533748533	0.408880509289575	0.286410672122383	0.0962659707941639	29077588.0986384	0.323892639823285	0.446128596972272
21	BMI_retired_M_low_(BMI<20)	y=0.5891-0.5891*x/(3.216e+03+x)	4929	0.627761021264428	0.627836556771477	0.633415403467178	0.123437341596583	29074734.5273657	0.602957020760805	0.669846899084587
22	BMI_retired_M_high_(BMI>30)	y=0.3301*x/(2.095e+04+x)	4929	0.597816560581049	0.597898172480282	0.486275870795751	0.0614948994028989	29081848.7485542	0.486012152828202	0.598788736691454
23	BMI_retired_M_lowsplit_(BMI<18p5of<20)	y=0.5805-0.3773*x/(1.26e+04+x)	4929	0.389518129402358	0.389765889901788	0.327224727054698	0.107932105983318	29075229.8783083	0.287211799633599	0.439829533297421
24	BMI_retired_M_mediumsplit_(BMI25to30of20to30)	y=0.625*x/(3.144e+03+x)	4929	0.727567009870035	0.727622292538486	0.671979683606236	0.110875154244445	29078869.5453473	0.644792695066129	0.741141284482137
25	BMI_retired_M_highsplit_(BMI>35of>30)	y=0.1662*x/(4.956e+03+x)	4929	0.364879231299704	0.36500811132582	0.230483779756542	0.054074994922204	29081376.7446273	0.256964741411379	0.38129442184441
26	BMI_retired_F_low_(BMI<20)	y=0.5262-0.5262*x/(3.177e+03+x)	4929	0.578240577931727	0.578326162230036	0.555678298365675	0.120131143844972	29075453.3406909	0.565271683800427	0.608391190315756
27	BMI_retired_F_high_(BMI>30)	y=0.3076*x/(5.523e+03+x)	4929	0.453635350512974	0.453746219962951	0.362006790807511	0.101266752293415	29078346.1912238	0.394093163574478	0.463281289179387
28	BMI_retired_F_lowsplit_(BMI<18p5of<20)	y=0.6842-0.4197*x/(9.381e+03+x)	4929	0.510995089502898	0.511193549288002	0.396962878711828	0.106250634886371	29076148.6085929	0.369414903737314	0.542469606098125
29	BMI_retired_F_mediumsplit_(BMI25to30of20to30)	y=0.517*x/(739.5+x)	4929	0.4508462436579	0.450957679079235	0.427980044881669	0.105003680288225	29077953.4880855	0.453984559644584	0.472038556073995
30	BMI_retired_F_highsplit_(BMI>35of>30)	y=0.2899*x/(2.749e+03+x)	4929	0.366033691180826	0.366162336941544	0.236610670368785	0.0950284219086173	29077903.6580574	0.275360278523071	0.393151671135366
31	demand_per_intake_a	y=1+0.4014*x/(3.168e+03+x)	3423	0.578895428739565	0.579018486767402	0.436252989552676	0.130646773080124	14604233.0242705	0.399620717793112	0.571036513150186
32	demand_per_intake_b	y=1+0.3849*x/(3.235e+03+x)	3423	0.56527945220608	0.565406489186733	0.423350773542134	0.129905598888013	14604271.3331176	0.388394762157186	0.557071204297206
33	demand_per_intake_c	y=1+0.3977*x/(2.349e+03+x)	3376	0.554981032144955	0.555112889616912	0.39297764095996	0.135333716910937	14319717.0580726	0.360286559110034	0.540945574599528
34	livestockshare	y=(0.3163*x)/(4.056e+03+x)	5038	0.667813680941006	0.667879630180446	0.542635205895525	0.0729103618874823	30443459.2461228	0.463051711156047	0.670553715198394
35	processedshare	y=(0.4918*x)/(4.219e+03+x)	5038	0.72636032431841	0.726414650241714	0.697528749535783	0.0747388574040272	30440592.4823673	0.671598923102116	0.777827284814935
36	vegfruitshare	y=(0.1863*x)/(4.392e+03+x)	5038	0.68749479515952	0.687556837090201	0.646009498911699	0.0368148524408072	30446006.3520401	0.619454266604071	0.729150163320454
