# Supplementary material for: The ongoing nutrition transition thwarts long-term targets for food security, public health and environmental protection
Source: Sci Rep. 2020 Nov 18;10:19778. doi: 10.1038/s41598-020-75213-3 (PMC7676250; doi:10.1038/s41598-020-75213-3)
Supplement: Supplementary file 1 — Supplementary Information 1. [file 41598_2020_75213_MOESM1_ESM.zip › extended data/crossvalid4_regression_summary_coefficienttable.csv]

	regression	coefficient	Estimate	Std..Error	t.value	Pr...t..	X2.5..	X97.5..
1	bodyheight_M	a	131.848439622291	0.405978873937934	324.766750405954	0	131.052417568876	132.644461675706
2	bodyheight_M	b	0.039707427431405	0.00048481805091355	81.9017100468592	0	0.0387568216605243	0.0406580332022858
3	bodyheight_F	a	126.417575757347	0.465919820150775	271.32903622009	0	125.504024644784	127.331126869911
4	bodyheight_F	b	0.0346482661505684	0.000580594532319249	59.6772174415113	0	0.0335098668852677	0.035786665415869
5	BMI_underaged_M_low_(BMI<-1sd)	a	0.593399572499223	0.00588731219736728	100.792951453226	0	0.581857810950044	0.604941334048402
6	BMI_underaged_M_low_(BMI<-1sd)	b	5729.37298224278	189.407986499454	30.2488458281526	1.75684531487054e-184	5358.0487272348	6100.69723725077
7	BMI_underaged_M_high_(BMI>-1sd)	a	0.40550780718176	0.0051081749537561	79.384087438819	0	0.395493502641547	0.415522111721972
8	BMI_underaged_M_high_(BMI>-1sd)	b	9069.9441324544	261.110709701895	34.7360096520337	1.26968644119364e-236	8558.05051304284	9581.83775186597
9	BMI_underaged_M_lowsplit_(BMI<-2SDof<-1SD)	a	0.414574049237153	0.00305860229769771	135.543627083918	0	0.408577822570324	0.420570275903981
10	BMI_underaged_M_lowsplit_(BMI<-2SDof<-1SD)	b	13020.2767035702	425.245070777211	30.6182895424827	1.35354582508809e-188	12186.6064237659	13853.9469833745
11	BMI_underaged_M_highsplit_(BMI>2SDof>1SD)	a	0.390958344776221	0.0022396947858428	174.558760080831	0	0.38656754260801	0.395349146944433
12	BMI_underaged_M_highsplit_(BMI>2SDof>1SD)	b	978.917583361638	24.2806359540252	40.3168016362996	2.59612190622977e-307	931.316691639079	1026.5184750842
13	BMI_underaged_F_low_(BMI<-1sd)	a	0.476849021981447	0.00411162936443162	115.975682561885	0	0.468788391915983	0.484909652046911
14	BMI_underaged_F_low_(BMI<-1sd)	b	8170.32332780852	265.011320090296	30.8300918052281	5.72903175998757e-191	7650.78276977879	8689.86388583824
15	BMI_underaged_F_high_(BMI>-1sd)	a	0.342952318159558	0.00439256496853604	78.0756393169199	0	0.334340928826613	0.351563707492502
16	BMI_underaged_F_high_(BMI>-1sd)	b	8779.68828240653	259.129059497181	33.8815272183012	2.42356537090542e-226	8271.67958252529	9287.69698228776
17	BMI_underaged_F_lowsplit_(BMI<-2SDof<-1SD)	a	0.345462501273254	0.00231958088982795	148.933155462786	0	0.340915086659094	0.350009915887413
18	BMI_underaged_F_lowsplit_(BMI<-2SDof<-1SD)	b	15071.7085628449	472.259171973576	31.9140621448602	2.75967368548678e-203	14145.8696452538	15997.5474804361
19	BMI_underaged_F_highsplit_(BMI>2SDof>1SD)	a	0.324808378686828	0.00267910109667323	121.237820808688	0	0.319556143883012	0.330060613490645
20	BMI_underaged_F_highsplit_(BMI>2SDof>1SD)	b	1973.52393184555	55.5108176762623	35.5520602012223	1.38523709455004e-246	1864.69793459236	2082.34992909874
21	BMI_working_M_low_(BMI<20)	a	0.518649497983738	0.00464030974810004	111.770447693949	0	0.509552418224514	0.527746577742962
22	BMI_working_M_low_(BMI<20)	b	4129.40180361967	110.124148332376	37.4976957020936	7.09321750834715e-271	3913.50928454669	4345.29432269265
23	BMI_working_M_high_(BMI>30)	a	0.350679456491047	0.0123646599507967	28.3614315223001	5.18690157583162e-164	0.326439200155975	0.374919712826119
24	BMI_working_M_high_(BMI>30)	b	34396.2234058945	1945.6917778438	17.6781460442888	7.48326832353043e-68	30581.7984535175	38210.6483582715
25	BMI_working_M_lowsplit_(BMI<18p5of<20)	c	0.504346488696232	0.00344744701836428	146.295646027225	0	0.497587952355853	0.51110502503661
26	BMI_working_M_lowsplit_(BMI<18p5of<20)	a	0.333736047163212	0.00771550739568687	43.2552300254131	0	0.318610205680969	0.348861888645455
27	BMI_working_M_lowsplit_(BMI<18p5of<20)	b	10059.6489708408	816.841044615356	12.3153079012794	2.39412807349245e-34	8458.2755907895	11661.0223508921
28	BMI_working_M_mediumsplit_(BMI25to30of20to30)	a	0.50116382607168	0.00288495085575949	173.716590378363	0	0.49550803379466	0.5068196183487
29	BMI_working_M_mediumsplit_(BMI25to30of20to30)	b	3320.95288926202	56.4064851283495	58.8753736685665	0	3210.37098374155	3431.53479478248
30	BMI_working_M_highsplit_(BMI>35of>30)	a	0.206060351525835	0.00320986001360945	64.1960554828441	0	0.19976759217465	0.212353110877019
31	BMI_working_M_highsplit_(BMI>35of>30)	b	4941.79668878588	205.090102626847	24.0957346331689	2.36168159564821e-121	4539.728481553	5343.86489601876
32	BMI_working_F_low_(BMI<20)	a	0.471328478629665	0.00391684319110821	120.333762581981	0	0.463649716467619	0.479007240791711
33	BMI_working_F_low_(BMI<20)	b	5625.63621673983	154.811739921341	36.3385633389185	2.57978855185644e-256	5322.13605787537	5929.13637560429
34	BMI_working_F_high_(BMI>30)	a	0.233066668513635	0.0046416458747428	50.2120745104342	0	0.223966969349394	0.242166367677877
35	BMI_working_F_high_(BMI>30)	b	8494.3215702229	393.117725293816	21.6075771294063	5.40109545366311e-99	7723.63523765064	9265.00790279516
36	BMI_working_F_lowsplit_(BMI<18p5of<20)	c	0.523830006441119	0.00342297300638194	153.033636392828	0	0.517119450098256	0.530540562783982
37	BMI_working_F_lowsplit_(BMI<18p5of<20)	a	0.300726181879535	0.00740340476954331	40.6199838102443	2.64987997902407e-311	0.28621220097977	0.3152401627793
38	BMI_working_F_lowsplit_(BMI<18p5of<20)	b	9787.3460939832	858.799654040617	11.3965417288353	1.02423020012946e-29	8103.71509399407	11470.9770939723
39	BMI_working_F_mediumsplit_(BMI25to30of20to30)	a	0.37993371882611	0.00196914482231995	192.943512594717	0	0.376073315430961	0.383794122221259
40	BMI_working_F_mediumsplit_(BMI25to30of20to30)	b	1371.33618925641	27.2129499373051	50.3927796293965	0	1317.98665237155	1424.68572614127
41	BMI_working_F_highsplit_(BMI>35of>30)	a	0.327027432588919	0.00365192778678201	89.5492604680138	0	0.319868022947163	0.334186842230675
42	BMI_working_F_highsplit_(BMI>35of>30)	b	2736.76508967016	94.9636648462551	28.8190761603498	6.86663132155399e-169	2550.59388985137	2922.93628948895
43	BMI_retired_M_low_(BMI<20)	a	0.599411076881689	0.00719163499987473	83.348373060108	0	0.585312260047344	0.613509893716033
44	BMI_retired_M_low_(BMI<20)	b	3202.88663245069	105.050497992262	30.4890190305105	3.75483191022169e-187	2996.94073425433	3408.83253064705
45	BMI_retired_M_high_(BMI>30)	a	0.321853086350085	0.00885752651782157	36.336677705961	2.72307084557546e-256	0.304488378049081	0.33921779465109
46	BMI_retired_M_high_(BMI>30)	b	20575.7727135853	1043.23086364233	19.7231249866852	2.1249015959493e-83	18530.5742486069	22620.9711785637
47	BMI_retired_M_lowsplit_(BMI<18p5of<20)	c	0.587048638947101	0.00376268179474297	156.018677892799	0	0.579672101610461	0.59442517628374
48	BMI_retired_M_lowsplit_(BMI<18p5of<20)	a	0.383665796168503	0.0111657114393804	34.3610703403413	4.35289956833667e-232	0.361776013344504	0.405555578992501
49	BMI_retired_M_lowsplit_(BMI<18p5of<20)	b	12533.198617743	1137.46278897879	11.0185570369254	6.5825093213179e-28	10303.2633774941	14763.133857992
50	BMI_retired_M_mediumsplit_(BMI25to30of20to30)	a	0.620889162723228	0.0039474693137549	157.287901025538	0	0.61315035968125	0.628627965765206
51	BMI_retired_M_mediumsplit_(BMI25to30of20to30)	b	3150.03502221628	59.9219666504332	52.5689525611307	0	3032.56120267832	3267.50884175424
52	BMI_retired_M_highsplit_(BMI>35of>30)	a	0.162540427414903	0.00269564982423998	60.2973078896589	0	0.157255749713357	0.167825105116448
53	BMI_retired_M_highsplit_(BMI>35of>30)	b	4721.19238582742	211.028956826786	22.3722490828716	1.17557480798471e-105	4307.48137169843	5134.90339995641
54	BMI_retired_F_low_(BMI<20)	a	0.537047896334523	0.00689928398125825	77.8411060906322	0	0.523522218078941	0.550573574590105
55	BMI_retired_F_low_(BMI<20)	b	3143.67482080135	109.704383337156	28.6558724927139	3.82609068869535e-167	2928.60522861234	3358.74441299037
56	BMI_retired_F_high_(BMI>30)	a	0.30086946897606	0.00513408470631888	58.6023578079573	0	0.290804369747907	0.310934568204214
57	BMI_retired_F_high_(BMI>30)	b	5434.24130096182	241.201303206057	22.5299002481731	4.71292984959832e-107	4961.37901106993	5907.10359085371
58	BMI_retired_F_lowsplit_(BMI<18p5of<20)	c	0.690945879379632	0.00390902300160321	176.756667611384	0	0.683282447898023	0.698609310861241
59	BMI_retired_F_lowsplit_(BMI<18p5of<20)	a	0.422092802922379	0.00785013021431049	53.7688919035915	0	0.406703040571427	0.43748256527333
60	BMI_retired_F_lowsplit_(BMI<18p5of<20)	b	9214.2670700018	630.632147641213	14.6111597774811	2.31802366457988e-47	7977.94631886623	10450.5878211374
61	BMI_retired_F_mediumsplit_(BMI25to30of20to30)	a	0.516229283542733	0.00243644025430571	211.878490609587	0	0.511452772377486	0.52100579470798
62	BMI_retired_F_mediumsplit_(BMI25to30of20to30)	b	757.124975006807	17.2003973987252	44.0178768813167	0	723.404513330597	790.845436683017
63	BMI_retired_F_highsplit_(BMI>35of>30)	a	0.284364292315534	0.00348559952601405	81.5826058596921	0	0.277530960357501	0.291197624273567
64	BMI_retired_F_highsplit_(BMI>35of>30)	b	2653.16633148176	101.914388846057	26.0332850103178	4.41700411945245e-140	2453.36860799471	2852.96405496881
65	demand_per_intake_a	a	0.393857453833665	0.00460504456169948	85.5273925271883	0	0.384828525705382	0.402886381961947
66	demand_per_intake_a	b	2944.43797329859	101.339427449989	29.0552063238336	5.09254449861791e-166	2745.74577939079	3143.13016720639
67	demand_per_intake_b	a	0.377746995693481	0.00463920951529449	81.4248622417525	0	0.368651081696467	0.386842909690496
68	demand_per_intake_b	b	3006.79802545625	108.177545089362	27.7950292084409	1.98096214049866e-153	2794.69860565271	3218.89744525979
69	demand_per_intake_c	a	0.391547535440469	0.00426206778255586	91.8679747523085	0	0.383191021372431	0.399904049508507
70	demand_per_intake_c	b	2208.30366702508	75.7657903468934	29.1464479802082	1.12597063232242e-166	2059.75185480352	2356.85547924665
71	livestockshare	a	0.31530311030403	0.0027073580609891	116.461547826754	0	0.309995512145843	0.320610708462217
72	livestockshare	b	4008.36083355155	95.1537175719187	42.1251101463479	0	3821.81820241364	4194.90346468946
73	processedshare	a	0.485143026207377	0.00350179484882943	138.541247317658	0	0.478277986758844	0.492008065655911
74	processedshare	b	4034.47173963951	80.3934407069065	50.184090942794	0	3876.86566456041	4192.07781471862
75	vegfruitshare	a	0.185831304258383	0.00157003831215091	118.360999741337	0	0.18275334697821	0.188909261538555
76	vegfruitshare	b	4379.27126088027	100.290119292958	43.666029034106	0	4182.65905058062	4575.88347117992
