# Supplementary material for: The ongoing nutrition transition thwarts long-term targets for food security, public health and environmental protection
Source: Sci Rep. 2020 Nov 18;10:19778. doi: 10.1038/s41598-020-75213-3 (PMC7676250; doi:10.1038/s41598-020-75213-3)
Supplement: Supplementary file 1 — Supplementary Information 1. [file 41598_2020_75213_MOESM1_ESM.zip › extended data/crossvalid4_regression_summary_modeltable.csv]

	regression	formula	observations	efrons_weighted_adj_r2	efrons_weighted_r2	pseudo_R2_unweighted	standarderror	loglik	out_of_sample_R2_unweighted	out_of_sample_R2_weighted
1	bodyheight_M	y=131.8*x^0.03971	3031	0.685563235767964	0.685667010277611	0.642037161793917	2.86140600068577	11649481.1234234	0.658678787011113	0.704469073657912
2	bodyheight_F	y=126.4*x^0.03465	3031	0.536892082947428	0.537044923844145	0.495071485798999	3.02064567356756	11648896.0157451	0.491562350295488	0.539308501413212
3	BMI_underaged_M_low_(BMI<-1sd)	y=0.5934-0.5934*x/(5.729e+03+x)	4918	0.543990392392308	0.544083133821555	0.558991495905801	0.118643361261373	28895141.3228704	0.593152657419269	0.548089402457266
4	BMI_underaged_M_high_(BMI>-1sd)	y=0.4055*x/(9.07e+03+x)	4918	0.711887176444355	0.711945771690146	0.624750608359568	0.0713899282815698	28900184.0481591	0.644981249878096	0.757430848137848
5	BMI_underaged_M_lowsplit_(BMI<-2SDof<-1SD)	y=0.4146-0.4146*x/(1.302e+04+x)	4918	0.439826331217875	0.439940257121633	0.428168041206814	0.0884567785997662	28896506.5139114	0.41471761907184	0.43685093494604
6	BMI_underaged_M_highsplit_(BMI>2SDof>1SD)	y=0.391*x/(978.9+x)	4918	0.476733965428083	0.476840385203266	0.454073683254587	0.0933532688023536	28900655.7641632	0.443923161472813	0.459239318071444
7	BMI_underaged_F_low_(BMI<-1sd)	y=0.4768-0.4768*x/(8.17e+03+x)	4918	0.508387168784712	0.50848715105667	0.415166202526333	0.111895995552274	28896423.5230673	0.418960276390361	0.502295087789571
8	BMI_underaged_F_high_(BMI>-1sd)	y=0.343*x/(8.78e+03+x)	4918	0.6760251186747	0.67609100740387	0.48280350279899	0.0701000701866833	28903116.8446456	0.488058465549373	0.694257789955143
9	BMI_underaged_F_lowsplit_(BMI<-2SDof<-1SD)	y=0.3455-0.3455*x/(1.507e+04+x)	4918	0.458901627109992	0.459011673555567	0.373177116609805	0.0740694948557222	28897792.4589668	0.313551140376953	0.456823660048879
10	BMI_underaged_F_highsplit_(BMI>2SDof>1SD)	y=0.3248*x/(1.974e+03+x)	4918	0.521572192510088	0.521669493264103	0.384724424579585	0.0831033733794592	28901184.6981029	0.404786304041869	0.544874379594998
11	BMI_working_M_low_(BMI<20)	y=0.5186-0.5186*x/(4.129e+03+x)	4918	0.680635967585413	0.68070091857838	0.649458421922005	0.0968229006676922	28897762.7708587	0.696897172889885	0.696759082037794
12	BMI_working_M_high_(BMI>30)	y=0.3507*x/(3.44e+04+x)	4918	0.624594426707661	0.624670775207415	0.515968063568159	0.0474518375161684	28905232.0869929	0.556559627044693	0.703697880723962
13	BMI_working_M_lowsplit_(BMI<18p5of<20)	y=0.5043-0.3337*x/(1.006e+04+x)	4918	0.435758486855624	0.435987993267316	0.416903287465082	0.0804720722400416	28897341.9657162	0.43761142466198	0.435170163464267
14	BMI_working_M_mediumsplit_(BMI25to30of20to30)	y=0.5012*x/(3.321e+03+x)	4918	0.764251694838187	0.76429964039547	0.695650259426652	0.0818271162109043	28902382.0742564	0.741744286120067	0.809483883941363
15	BMI_working_M_highsplit_(BMI>35of>30)	y=0.2061*x/(4.942e+03+x)	4918	0.39770213567662	0.397824628632553	0.259919397232325	0.0632861775148597	28902384.3748348	0.306609597597932	0.446748264820828
16	BMI_working_F_low_(BMI<20)	y=0.4713-0.4713*x/(5.626e+03+x)	4918	0.58771137900437	0.587795228632394	0.56209868786362	0.0938282550299124	28898164.4916318	0.587936285485702	0.604493026889182
17	BMI_working_F_high_(BMI>30)	y=0.2331*x/(8.494e+03+x)	4918	0.479083759759317	0.479189701642628	0.401499120104829	0.0658068375757819	28901990.1205353	0.441232283275278	0.579651760153652
18	BMI_working_F_lowsplit_(BMI<18p5of<20)	y=0.5238-0.3007*x/(9.787e+03+x)	4918	0.396277648175503	0.39652321350063	0.371977783684128	0.0740371935046777	28897447.6865215	0.359373406082362	0.397198363331319
19	BMI_working_F_mediumsplit_(BMI25to30of20to30)	y=0.3799*x/(1.371e+03+x)	4918	0.604491378594141	0.604571815572259	0.549850769257014	0.0737108574550224	28902291.0670933	0.584971431555943	0.643561054312674
20	BMI_working_F_highsplit_(BMI>35of>30)	y=0.327*x/(2.737e+03+x)	4918	0.401295691294848	0.401417453407662	0.286164210089353	0.0949539464360945	28899253.3264335	0.323587912325731	0.484139038675995
21	BMI_retired_M_low_(BMI<20)	y=0.5994-0.5994*x/(3.203e+03+x)	4918	0.631920558174298	0.631995416714429	0.616681350569796	0.126115954472928	28896438.3290903	0.668031908918393	0.650177306287637
22	BMI_retired_M_high_(BMI>30)	y=0.3219*x/(2.058e+04+x)	4918	0.580025333212413	0.580110745998011	0.478272523745071	0.0619621331074009	28903405.005693	0.522206788299093	0.671182791781423
23	BMI_retired_M_lowsplit_(BMI<18p5of<20)	y=0.587-0.3837*x/(1.253e+04+x)	4918	0.399187095201197	0.399431477102681	0.31780427498126	0.109739984777657	28896925.8761886	0.324565219815287	0.393331483688575
24	BMI_retired_M_mediumsplit_(BMI25to30of20to30)	y=0.6209*x/(3.15e+03+x)	4918	0.719726536396993	0.719783537304783	0.656291850020587	0.112631847958686	28900545.7066155	0.705935147058069	0.777337148184279
25	BMI_retired_M_highsplit_(BMI>35of>30)	y=0.1625*x/(4.721e+03+x)	4918	0.35770641173641	0.357837038864387	0.226645093459005	0.0537037957037001	28903005.5794248	0.273176901870073	0.415398978909029
26	BMI_retired_F_low_(BMI<20)	y=0.537-0.537*x/(3.144e+03+x)	4918	0.583134124348675	0.583218904880636	0.5521206507613	0.121039051533542	28897153.175095	0.579137567998201	0.58671473907773
27	BMI_retired_F_high_(BMI>30)	y=0.3009*x/(5.434e+03+x)	4918	0.439548557682763	0.439662540079004	0.362237331789629	0.101204305693212	28900002.891066	0.396385679400857	0.526684128280509
28	BMI_retired_F_lowsplit_(BMI<18p5of<20)	y=0.6909-0.4221*x/(9.214e+03+x)	4918	0.515239697996224	0.515436875259598	0.393565593333678	0.107314166233566	28897834.5656511	0.385150125798133	0.522040439333779
29	BMI_retired_F_mediumsplit_(BMI25to30of20to30)	y=0.5162*x/(757.1+x)	4918	0.451832710145396	0.451944194239326	0.426441184672579	0.104615238728648	28899710.3276627	0.458209284321297	0.484042699859388
30	BMI_retired_F_highsplit_(BMI>35of>30)	y=0.2844*x/(2.653e+03+x)	4918	0.356139558317162	0.356270504105587	0.23793016883223	0.0939517876433246	28899583.1006487	0.269446170450494	0.443220192294935
31	demand_per_intake_a	y=1+0.3939*x/(2.944e+03+x)	3410	0.576374471566038	0.57649873836816	0.424682621047488	0.130328707533804	14429147.409524	0.442770878825289	0.591227307177177
32	demand_per_intake_b	y=1+0.3777*x/(3.007e+03+x)	3410	0.562432731670102	0.562561088158319	0.41217064860527	0.12955674093604	14429163.6048863	0.431651907966916	0.579765956554698
33	demand_per_intake_c	y=1+0.3915*x/(2.208e+03+x)	3357	0.548744688418164	0.548879150668337	0.380946768127851	0.135118472086428	14115450.4195513	0.404511073331306	0.57546918144863
34	livestockshare	y=(0.3153*x)/(4.008e+03+x)	5045	0.657491277241398	0.657559181429098	0.513021244302309	0.0750917897880779	30333120.4316143	0.579925654058832	0.707268650679074
35	processedshare	y=(0.4851*x)/(4.034e+03+x)	5045	0.720663071848345	0.720718451889613	0.687323267936908	0.0746862365528915	30330293.7842504	0.708316372248291	0.786197084972966
36	vegfruitshare	y=(0.1858*x)/(4.379e+03+x)	5045	0.690788456070013	0.690849758913774	0.637423775778896	0.0373217374716521	30335802.9315724	0.65284830248001	0.715738888234766
