# Supplementary material for: The ongoing nutrition transition thwarts long-term targets for food security, public health and environmental protection
Source: Sci Rep. 2020 Nov 18;10:19778. doi: 10.1038/s41598-020-75213-3 (PMC7676250; doi:10.1038/s41598-020-75213-3)
Supplement: Supplementary file 1 — Supplementary Information 1. [file 41598_2020_75213_MOESM1_ESM.zip › extended data/crossvalid5_regression_summary_coefficienttable.csv]

	regression	coefficient	Estimate	Std..Error	t.value	Pr...t..	X2.5..	X97.5..
1	bodyheight_M	a	131.300040735891	0.403303263667893	325.561562635934	0	130.50926519134	132.090816280443
2	bodyheight_M	b	0.0403162332311821	0.000483439344119276	83.3946051797454	0	0.0393683311310932	0.041264135331271
3	bodyheight_F	a	125.881918016595	0.466689876424408	269.733551927572	0	124.966857380066	126.796978653124
4	bodyheight_F	b	0.035267947710605	0.000583790743781512	60.4119679633089	0	0.0341232819344856	0.0364126134867244
5	BMI_underaged_M_low_(BMI<-1sd)	a	0.591725789680738	0.00590480163121347	100.210951465805	0	0.580149745661036	0.603301833700439
6	BMI_underaged_M_low_(BMI<-1sd)	b	5910.98725622955	198.434113837685	29.7881606237556	2.0099525461913e-179	5521.96791565548	6300.00659680363
7	BMI_underaged_M_high_(BMI>-1sd)	a	0.413029187975566	0.00521336878577584	79.225008808599	0	0.402808660627778	0.423249715323353
8	BMI_underaged_M_high_(BMI>-1sd)	b	9798.24719689795	277.875459896609	35.2612900777336	4.63401599780502e-243	9253.48739688131	10343.0069969146
9	BMI_underaged_M_lowsplit_(BMI<-2SDof<-1SD)	a	0.417451638115656	0.00311336480161078	134.083753339691	0	0.4113480549229	0.423555221308412
10	BMI_underaged_M_lowsplit_(BMI<-2SDof<-1SD)	b	12995.5481667234	431.645877893204	30.1069669196255	6.19080955620091e-183	12149.329784551	13841.7665488958
11	BMI_underaged_M_highsplit_(BMI>2SDof>1SD)	a	0.388972758046375	0.00226001304110744	172.110846694837	0	0.384542124795181	0.393403391297569
12	BMI_underaged_M_highsplit_(BMI>2SDof>1SD)	b	979.459121642111	24.6018403375752	39.8124330620157	9.38023716129174e-301	931.228545155344	1027.68969812888
13	BMI_underaged_F_low_(BMI<-1sd)	a	0.474417853439055	0.00414486464246638	114.459190917452	0	0.466292070634894	0.482543636243215
14	BMI_underaged_F_low_(BMI<-1sd)	b	8465.63797670335	282.593875724577	29.9569053115439	2.804056597563e-181	7911.62797782498	9019.64797558173
15	BMI_underaged_F_high_(BMI>-1sd)	a	0.354549062951962	0.00463836296073408	76.4384042286873	0	0.345455803403839	0.363642322500086
16	BMI_underaged_F_high_(BMI>-1sd)	b	9543.40241202562	282.329075066723	33.8024073849647	1.96321545041798e-225	8989.91154050549	10096.8932835458
17	BMI_underaged_F_lowsplit_(BMI<-2SDof<-1SD)	a	0.34763968009229	0.00238636760984831	145.677337664832	0	0.342961335547612	0.352318024636968
18	BMI_underaged_F_lowsplit_(BMI<-2SDof<-1SD)	b	14991.039678931	482.72049398823	31.0553205542928	1.56984202532805e-193	14044.6922761528	15937.3870817093
19	BMI_underaged_F_highsplit_(BMI>2SDof>1SD)	a	0.326485462654518	0.00270474091309689	120.708590265933	0	0.321182964479747	0.331787960829289
20	BMI_underaged_F_highsplit_(BMI>2SDof>1SD)	b	2007.08741048587	55.9786843567251	35.8544941445153	2.35126169861881e-250	1897.34422946977	2116.83059150196
21	BMI_working_M_low_(BMI<20)	a	0.518788014139455	0.00469605257395185	110.473212548147	0	0.509581657226882	0.527994371052029
22	BMI_working_M_low_(BMI<20)	b	4158.25308255907	111.836828893111	37.1814287271446	6.3096933635219e-267	3939.00303232083	4377.50313279732
23	BMI_working_M_high_(BMI>30)	a	0.408606246641347	0.0159569359286948	25.6068112617137	7.07100259501974e-136	0.377323537370695	0.439888955911999
24	BMI_working_M_high_(BMI>30)	b	42460.5809040423	2537.8595580748	16.7308631279237	3.71160913356312e-61	37485.2445938782	47435.9172142064
25	BMI_working_M_lowsplit_(BMI<18p5of<20)	c	0.507065028808631	0.00354080198453017	143.206265423485	0	0.500123477805737	0.514006579811525
26	BMI_working_M_lowsplit_(BMI<18p5of<20)	a	0.335968637125723	0.0075147054671615	44.7081577041006	0	0.321236463030722	0.350700811220725
27	BMI_working_M_lowsplit_(BMI<18p5of<20)	b	9925.42773269126	802.655476126844	12.3657385116036	1.30159558703076e-34	8351.86503428868	11498.9904310938
28	BMI_working_M_mediumsplit_(BMI25to30of20to30)	a	0.50869791641921	0.00286479713835841	177.568564841106	0	0.50308163667734	0.514314196161081
29	BMI_working_M_mediumsplit_(BMI25to30of20to30)	b	3445.37060323486	56.2460734634827	61.2553088789699	0	3335.10322034654	3555.63798612319
30	BMI_working_M_highsplit_(BMI>35of>30)	a	0.216150787383063	0.00336637909590793	64.2086886904122	0	0.209551183359918	0.222750391406209
31	BMI_working_M_highsplit_(BMI>35of>30)	b	5351.11504313095	216.633328911426	24.7012547423801	4.25713795479266e-127	4926.41712637847	5775.81295988344
32	BMI_working_F_low_(BMI<20)	a	0.469316464091259	0.00394343041766047	119.01223411714	0	0.461585582182854	0.477047345999663
33	BMI_working_F_low_(BMI<20)	b	5704.43702211809	159.231335201025	35.8248394696709	5.465926432726e-250	5392.27260733757	6016.60143689861
34	BMI_working_F_high_(BMI>30)	a	0.245856478213891	0.00477062042719195	51.5355354646408	0	0.236503935060784	0.255209021366997
35	BMI_working_F_high_(BMI>30)	b	9205.03410588658	407.47999424914	22.5901497884543	1.34616338732253e-107	8406.1916306981	10003.8765810751
36	BMI_working_F_lowsplit_(BMI<18p5of<20)	c	0.524580561285009	0.00349124454212215	150.256034762361	0	0.517736164970672	0.531424957599346
37	BMI_working_F_lowsplit_(BMI<18p5of<20)	a	0.305437656410162	0.00748374494930626	40.813477540877	6.24964766315826e-314	0.290766178737809	0.320109134082516
38	BMI_working_F_lowsplit_(BMI<18p5of<20)	b	10005.0070096023	882.584585758516	11.3360318897975	2.00946112227565e-29	8274.74760984554	11735.266409359
39	BMI_working_F_mediumsplit_(BMI25to30of20to30)	a	0.382428734030777	0.00196482166534012	194.637885349547	0	0.378576807495496	0.386280660566057
40	BMI_working_F_mediumsplit_(BMI25to30of20to30)	b	1400.78298289581	27.2175253902412	51.4662138754929	0	1347.42449742879	1454.14146836283
41	BMI_working_F_highsplit_(BMI>35of>30)	a	0.339578045286885	0.00374192326023433	90.7496016542093	0	0.332242207254692	0.346913883319079
42	BMI_working_F_highsplit_(BMI>35of>30)	b	2913.42205900007	97.2451825271575	29.9595515509104	2.62200164193102e-181	2722.7781417366	3104.06597626354
43	BMI_retired_M_low_(BMI<20)	a	0.60006568166118	0.00728204536482002	82.403452821117	0	0.585789625840606	0.614341737481753
44	BMI_retired_M_low_(BMI<20)	b	3230.6406400109	106.609587794081	30.3034718251698	4.11707952491664e-185	3021.63831303978	3439.64296698201
45	BMI_retired_M_high_(BMI>30)	a	0.346480008318578	0.00958523559334901	36.1472605388013	5.55783986059727e-254	0.327688672707697	0.36527134392946
46	BMI_retired_M_high_(BMI>30)	b	22812.4290061173	1140.05924298002	20.0098627738744	1.06237761813121e-85	20577.4045622747	25047.4534499599
47	BMI_retired_M_lowsplit_(BMI<18p5of<20)	c	0.591259626027909	0.00390444668322891	151.432372880796	0	0.583605169238706	0.598914082817113
48	BMI_retired_M_lowsplit_(BMI<18p5of<20)	a	0.385112122222089	0.0105772084854552	36.4096181664245	3.06480416315782e-257	0.364376076407946	0.405848168036233
49	BMI_retired_M_lowsplit_(BMI<18p5of<20)	b	12006.5387976456	1076.47556426006	11.1535637187441	1.50876191915687e-28	9896.16660927496	14116.9109860163
50	BMI_retired_M_mediumsplit_(BMI25to30of20to30)	a	0.631465087533052	0.00391908330139056	161.125712053376	0	0.623781936828385	0.639148238237718
51	BMI_retired_M_mediumsplit_(BMI25to30of20to30)	b	3277.8876899057	59.7369049193313	54.872071031001	0	3160.77672087815	3394.99865893325
52	BMI_retired_M_highsplit_(BMI>35of>30)	a	0.170766863778105	0.00281893800136812	60.5784390061884	0	0.165240488392326	0.176293239163884
53	BMI_retired_M_highsplit_(BMI>35of>30)	b	5105.14529345179	221.566209497345	23.0411726816718	1.20123543280546e-111	4670.77673128683	5539.51385561676
54	BMI_retired_F_low_(BMI<20)	a	0.533199866016806	0.00692890240201753	76.9530056970569	0	0.519616127862086	0.546783604171526
55	BMI_retired_F_low_(BMI<20)	b	3210.7523543518	113.213232933257	28.3602214260999	5.1137371226432e-164	2988.80393848627	3432.70077021734
56	BMI_retired_F_high_(BMI>30)	a	0.310540596216284	0.00514055001989633	60.4099940695737	0	0.300462826117923	0.320618366314645
57	BMI_retired_F_high_(BMI>30)	b	5702.55891371463	241.648343635027	23.5985847365354	9.6950338117327e-117	5228.8204144533	6176.29741297595
58	BMI_retired_F_lowsplit_(BMI<18p5of<20)	c	0.693724013582549	0.00405833533816271	170.938070853606	0	0.685767866399006	0.701680160766092
59	BMI_retired_F_lowsplit_(BMI<18p5of<20)	a	0.427923066652193	0.00772135814190875	55.4206991551889	0	0.412785761152523	0.443060372151862
60	BMI_retired_F_lowsplit_(BMI<18p5of<20)	b	9079.57707371688	620.223050394258	14.639212567068	1.55598297532932e-47	7863.66329025988	10295.4908571739
61	BMI_retired_F_mediumsplit_(BMI25to30of20to30)	a	0.518131004660791	0.00244368593246231	212.028476236597	0	0.513340290646798	0.522921718674785
62	BMI_retired_F_mediumsplit_(BMI25to30of20to30)	b	766.876567668314	17.3393215382739	44.2275994464691	0	732.883766227233	800.869369109394
63	BMI_retired_F_highsplit_(BMI>35of>30)	a	0.294791997510233	0.00353077074491983	83.4922510713526	0	0.287870112556366	0.3017138824641
64	BMI_retired_F_highsplit_(BMI>35of>30)	b	2794.097320815	102.516683538816	27.2550498549542	1.81313473994765e-152	2593.11891112113	2995.07573050888
65	demand_per_intake_a	a	0.396936542896436	0.00468265098200968	84.7674841497755	0	0.387755489972	0.406117595820871
66	demand_per_intake_a	b	3026.92666212663	104.37528234081	29.0004165185681	1.20445605379138e-165	2822.2829688735	3231.57035537976
67	demand_per_intake_b	a	0.380220852757627	0.00470723245755379	80.7737574437138	0	0.370991604093471	0.389450101421783
68	demand_per_intake_b	b	3082.27846720705	111.066034689144	27.7517647571902	3.69833015359005e-153	2864.5165313921	3300.040403022
69	demand_per_intake_c	a	0.393512023508204	0.00430143068841521	91.4839856813285	0	0.385078358694087	0.401945688322321
70	demand_per_intake_c	b	2235.90105274791	76.9248770942915	29.0660334758446	5.15428437538575e-166	2085.0771347832	2386.72497071261
71	livestockshare	a	0.317981954679887	0.00271040638575952	117.31892174936	0	0.312668373358633	0.323295536001141
72	livestockshare	b	4111.50434816642	95.0481780025936	43.2570558906898	0	3925.16837068817	4297.84032564467
73	processedshare	a	0.490746526573703	0.003592945894599	136.586116509966	0	0.483702782028928	0.497790271118478
74	processedshare	b	4188.73909629095	82.8323415447695	50.5688843050152	0	4026.35149820217	4351.12669437974
75	vegfruitshare	a	0.186999638145638	0.00156701669168371	119.334809346997	0	0.183927600436912	0.190071675854363
76	vegfruitshare	b	4362.24380565476	97.8522744117348	44.5798917999562	0	4170.41057345453	4554.07703785499
