# Supplementary material for: The ongoing nutrition transition thwarts long-term targets for food security, public health and environmental protection
Source: Sci Rep. 2020 Nov 18;10:19778. doi: 10.1038/s41598-020-75213-3 (PMC7676250; doi:10.1038/s41598-020-75213-3)
Supplement: Supplementary file 1 — Supplementary Information 1. [file 41598_2020_75213_MOESM1_ESM.zip › extended data/crossvalid5_regression_summary_modeltable.csv]

	regression	formula	observations	efrons_weighted_adj_r2	efrons_weighted_r2	pseudo_R2_unweighted	standarderror	loglik	out_of_sample_R2_unweighted	out_of_sample_R2_weighted
1	bodyheight_M	y=131.3*x^0.04032	3034	0.692907703630445	0.69300895397544	0.64990587006075	2.85455720712372	11751089.1331381	0.625687298734627	0.676540125728666
2	bodyheight_F	y=125.9*x^0.03527	3034	0.542528626858548	0.542679458171816	0.497070982737896	3.04783292605978	11750510.9007074	0.482273470698231	0.516691813569948
3	BMI_underaged_M_low_(BMI<-1sd)	y=0.5917-0.5917*x/(5.911e+03+x)	4926	0.540341298859268	0.540434630575235	0.56614467481968	0.118869582262983	29187391.6305548	0.557315524373805	0.569801562059305
4	BMI_underaged_M_high_(BMI>-1sd)	y=0.413*x/(9.798e+03+x)	4926	0.715723275773177	0.715780996935457	0.626865235067075	0.0709197005060399	29192851.1497713	0.63505286462642	0.741656100799425
5	BMI_underaged_M_lowsplit_(BMI<-2SDof<-1SD)	y=0.4175-0.4175*x/(1.3e+04+x)	4926	0.439753851877967	0.439867607441037	0.428944904551777	0.0898402323350424	29188727.3458537	0.410500050987781	0.44520202144474
6	BMI_underaged_M_highsplit_(BMI>2SDof>1SD)	y=0.389*x/(979.5+x)	4926	0.466582521304747	0.466690829422248	0.447625127308413	0.0935376778068638	29193257.9487385	0.466572435901698	0.500649763469813
7	BMI_underaged_F_low_(BMI<-1sd)	y=0.4744-0.4744*x/(8.466e+03+x)	4926	0.500716450417151	0.500817827787625	0.41589706852577	0.112509422092184	29188624.1663521	0.412001746617544	0.538879748115045
8	BMI_underaged_F_high_(BMI>-1sd)	y=0.3545*x/(9.543e+03+x)	4926	0.673777019065179	0.673843257233897	0.480548691046265	0.0715825304183397	29195462.9716553	0.493454826894524	0.70591264211289
9	BMI_underaged_F_lowsplit_(BMI<-2SDof<-1SD)	y=0.3476-0.3476*x/(1.499e+04+x)	4926	0.454587753026732	0.454698496630178	0.363733060348878	0.0762182371597137	29189974.4096977	0.347782491140648	0.486301023355457
10	BMI_underaged_F_highsplit_(BMI>2SDof>1SD)	y=0.3265*x/(2.007e+03+x)	4926	0.515816135988896	0.515914447433365	0.390228787374634	0.0837819072987104	29193765.6964486	0.382140287135061	0.565124809069342
11	BMI_working_M_low_(BMI<20)	y=0.5188-0.5188*x/(4.158e+03+x)	4926	0.681220355991833	0.681285082823104	0.66251302240834	0.0959501581506722	29190025.1924299	0.644081726379332	0.695580522209812
12	BMI_working_M_high_(BMI>30)	y=0.4086*x/(4.246e+04+x)	4926	0.646439377092272	0.646511166051238	0.516639103902458	0.0482571452519527	29197777.4409551	0.521253828409004	0.618120280494562
13	BMI_working_M_lowsplit_(BMI<18p5of<20)	y=0.5071-0.336*x/(9.925e+03+x)	4926	0.437364384567316	0.437592866035512	0.426575068889007	0.0807048949705492	29189572.0590532	0.399920167500158	0.434266970669938
14	BMI_working_M_mediumsplit_(BMI25to30of20to30)	y=0.5087*x/(3.445e+03+x)	4926	0.773082023392677	0.77312809810874	0.707618376702779	0.0807731029764265	29194806.2178274	0.695870303102073	0.78148256892202
15	BMI_working_M_highsplit_(BMI>35of>30)	y=0.2162*x/(5.351e+03+x)	4926	0.400686152048509	0.400807840139464	0.268329196100192	0.0636523911395938	29194608.0520345	0.272354480113054	0.431852580482634
16	BMI_working_F_low_(BMI<20)	y=0.4693-0.4693*x/(5.704e+03+x)	4926	0.58804228592437	0.58812593216073	0.571219337599897	0.0932231399460534	29190423.9458195	0.546784610835465	0.603174057021936
17	BMI_working_F_high_(BMI>30)	y=0.2459*x/(9.205e+03+x)	4926	0.500730187789813	0.500831562370972	0.405081294414615	0.0659530283850294	29194437.9007373	0.404538061383843	0.484311893184983
18	BMI_working_F_lowsplit_(BMI<18p5of<20)	y=0.5246-0.3054*x/(1.001e+04+x)	4926	0.395701826261273	0.395947226534872	0.377086645902942	0.0746816692552782	29189648.221918	0.333926190748773	0.403534749760602
19	BMI_working_F_mediumsplit_(BMI25to30of20to30)	y=0.3824*x/(1.401e+03+x)	4926	0.606427728255088	0.606507641406711	0.558951696374772	0.0734380859987692	29194678.1951338	0.550124561740155	0.632567408635992
20	BMI_working_F_highsplit_(BMI>35of>30)	y=0.3396*x/(2.913e+03+x)	4926	0.411679815559857	0.41179927143487	0.295381401105559	0.0947940831845233	29191571.6748569	0.285933704932825	0.436699126328746
21	BMI_retired_M_low_(BMI<20)	y=0.6001-0.6001*x/(3.231e+03+x)	4926	0.631405122148636	0.6314799637482	0.630635569743264	0.125356930772136	29188683.6509603	0.611761362350038	0.654038414330229
22	BMI_retired_M_high_(BMI>30)	y=0.3465*x/(2.281e+04+x)	4926	0.60260507403422	0.602685763359289	0.482612649339292	0.0622673401339081	29195871.5676359	0.484084338327189	0.575901483166365
23	BMI_retired_M_lowsplit_(BMI<18p5of<20)	y=0.5913-0.3851*x/(1.201e+04+x)	4926	0.403120243748716	0.403362631466991	0.326318336621566	0.109975490057867	29189141.5087887	0.295463642458559	0.381581453648941
24	BMI_retired_M_mediumsplit_(BMI25to30of20to30)	y=0.6315*x/(3.278e+03+x)	4926	0.730877555242516	0.730932199393735	0.668640396561113	0.111288376125489	29192973.119317	0.654952696458782	0.737414027078211
25	BMI_retired_M_highsplit_(BMI>35of>30)	y=0.1708*x/(5.105e+03+x)	4926	0.363395101147312	0.363524361025251	0.234666358148798	0.0539406551744798	29195226.0192028	0.238948883567468	0.390326142180016
26	BMI_retired_F_low_(BMI<20)	y=0.5332-0.5332*x/(3.211e+03+x)	4926	0.579778715811473	0.57986403993009	0.56250667702042	0.120327445913449	29189407.105098	0.533617644587944	0.599444744450726
27	BMI_retired_F_high_(BMI>30)	y=0.3105*x/(5.703e+03+x)	4926	0.455867212120908	0.455977695935705	0.368501364474947	0.100635032331144	29192385.5322265	0.358090191876867	0.451920223075416
28	BMI_retired_F_lowsplit_(BMI<18p5of<20)	y=0.6937-0.4279*x/(9.08e+03+x)	4926	0.515092901941214	0.515289818529258	0.399803382247872	0.10758446134475	29190011.9958872	0.361977446847463	0.52705852233234
29	BMI_retired_F_mediumsplit_(BMI25to30of20to30)	y=0.5181*x/(766.9+x)	4926	0.444699675976771	0.444812427311599	0.43559244620564	0.104188052971566	29192007.9601447	0.423874445616811	0.500926696173009
30	BMI_retired_F_highsplit_(BMI>35of>30)	y=0.2948*x/(2.794e+03+x)	4926	0.368874808871848	0.369002956118777	0.245773998332798	0.0932842407502764	29191904.192097	0.235897849336331	0.382345439878038
31	demand_per_intake_a	y=1+0.3969*x/(3.027e+03+x)	3447	0.563402886102311	0.563529582885218	0.42769541503205	0.131085246776839	14853018.2253711	0.43422343393543	0.634973569630676
32	demand_per_intake_b	y=1+0.3802*x/(3.082e+03+x)	3447	0.549013418312284	0.549144290796814	0.415118859026279	0.130317994888605	14853052.6111403	0.422865858770821	0.626156233066609
33	demand_per_intake_c	y=1+0.3935*x/(2.236e+03+x)	3387	0.535055786771107	0.535193100478498	0.383287177639035	0.135791317976113	14484588.458263	0.399064000517397	0.622738103714186
34	livestockshare	y=(0.318*x)/(4.112e+03+x)	5017	0.66895374373711	0.669019741794579	0.537475046196371	0.0730233125756175	30222975.2006	0.487914609674798	0.668595452679635
35	processedshare	y=(0.4907*x)/(4.189e+03+x)	5017	0.724583511048994	0.724638418642485	0.698793908859821	0.074107962965745	30220173.1427438	0.666618710810969	0.78473676298242
36	vegfruitshare	y=(0.187*x)/(4.362e+03+x)	5017	0.695741600181857	0.695802257757579	0.643929807207342	0.0366454858677123	30225630.6858247	0.626614517199907	0.699457555236918
