# Supplementary material for: The ongoing nutrition transition thwarts long-term targets for food security, public health and environmental protection
Source: Sci Rep. 2020 Nov 18;10:19778. doi: 10.1038/s41598-020-75213-3 (PMC7676250; doi:10.1038/s41598-020-75213-3)
Supplement: Supplementary file 1 — Supplementary Information 1. [file 41598_2020_75213_MOESM1_ESM.zip › extended data/default_regression_summary_coefficienttable.csv]

	regression	coefficient	Estimate	Std..Error	t.value	Pr...t..	X2.5..	X97.5..
1	bodyheight_M	a	131.762294360233	0.360351557937524	365.64929846391	0	131.055792182145	132.46879653832
2	bodyheight_M	b	0.0397759369761547	0.000430641085984354	92.3644730396204	0	0.038931625751407	0.0406202482009024
3	bodyheight_F	a	126.371537757951	0.416621618062225	303.324485046469	0	125.554712981935	127.188362533967
4	bodyheight_F	b	0.0346717010012475	0.000519393455165077	66.7542123537693	0	0.0336533826416466	0.0356900193608485
5	BMI_underaged_M_low_(BMI<-1sd)	a	0.588405649929663	0.00514441409212751	114.377583023517	0	0.578320800757028	0.598490499102298
6	BMI_underaged_M_low_(BMI<-1sd)	b	5829.78251297602	173.335676998726	33.632905896337	8.23758542479183e-228	5489.98401941312	6169.58100653892
7	BMI_underaged_M_high_(BMI>-1sd)	a	0.412629687616658	0.00464510959110746	88.8309908568339	0	0.403523649732118	0.421735725501199
8	BMI_underaged_M_high_(BMI>-1sd)	b	9551.56224703328	244.075195855935	39.1336867047771	2.40611994878358e-299	9073.0895788328	10030.0349152338
9	BMI_underaged_M_lowsplit_(BMI<-2SDof<-1SD)	a	0.412303521605285	0.00268893608133993	153.333329292019	0	0.407032267322574	0.417574775887997
10	BMI_underaged_M_lowsplit_(BMI<-2SDof<-1SD)	b	13175.255665186	387.041059929716	34.040976602272	7.16374157301518e-233	12416.5199485218	13933.9913818502
11	BMI_underaged_M_highsplit_(BMI>2SDof>1SD)	a	0.389980855434966	0.00202424281445099	192.655175876583	0	0.386012632211301	0.393949078658631
12	BMI_underaged_M_highsplit_(BMI>2SDof>1SD)	b	982.896160009031	21.8160772136891	45.0537532656094	0	940.129025735122	1025.66329428294
13	BMI_underaged_F_low_(BMI<-1sd)	a	0.472934659732474	0.00362187139614544	130.577430285292	0	0.465834526248138	0.480034793216811
14	BMI_underaged_F_low_(BMI<-1sd)	b	8269.45984404529	242.756586961616	34.0648216699176	3.61524737224996e-233	7793.57211002367	8745.34757806691
15	BMI_underaged_F_high_(BMI>-1sd)	a	0.350069772146374	0.00402637805794422	86.9440889823229	0	0.342176664262911	0.357962880029838
16	BMI_underaged_F_high_(BMI>-1sd)	b	9106.57904848438	240.611960733578	37.8475742466012	5.25923545585784e-282	8634.89553124121	9578.26256572755
17	BMI_underaged_F_lowsplit_(BMI<-2SDof<-1SD)	a	0.343572620008041	0.00204899903026162	167.678273602781	0	0.339555865951114	0.347589374064967
18	BMI_underaged_F_lowsplit_(BMI<-2SDof<-1SD)	b	15163.1252712391	428.170948696948	35.4137180894337	3.38563844624728e-250	14323.7606010582	16002.48994142
19	BMI_underaged_F_highsplit_(BMI>2SDof>1SD)	a	0.327782628586648	0.00243241433812788	134.756083060638	0	0.323014246554005	0.33255101061929
20	BMI_underaged_F_highsplit_(BMI>2SDof>1SD)	b	2045.19457834728	50.8819743016119	40.1948746372148	6.50541691846096e-314	1945.44812962673	2144.94102706782
21	BMI_working_M_low_(BMI<20)	a	0.516640834954501	0.00408928587453052	126.340111893942	0	0.50862440576939	0.524657264139611
22	BMI_working_M_low_(BMI<20)	b	4139.06656659194	99.0479032213875	41.7885329418885	0	3944.89806713502	4333.23506604886
23	BMI_working_M_high_(BMI>30)	a	0.38471347048121	0.0127903666097694	30.0783771269983	1.44220141822268e-185	0.359639882738805	0.409787058223616
24	BMI_working_M_high_(BMI>30)	b	38823.4971002038	2018.94957055945	19.2295526675517	4.49619806143199e-80	34865.6504841226	42781.3437162851
25	BMI_working_M_lowsplit_(BMI<18p5of<20)	c	0.50314142586831	0.00305263664994531	164.82191743237	0	0.497157191196327	0.509125660540294
26	BMI_working_M_lowsplit_(BMI<18p5of<20)	a	0.329885009503134	0.00677108992100418	48.7196320462113	0	0.316611306891616	0.343158712114651
27	BMI_working_M_lowsplit_(BMI<18p5of<20)	b	9962.69327346131	726.076061553726	13.7212804566814	3.1515927328427e-42	8539.3304431274	11386.0561037952
28	BMI_working_M_mediumsplit_(BMI25to30of20to30)	a	0.504402215485451	0.00254713013869725	198.027657802923	0	0.4994089503999	0.509395480571001
29	BMI_working_M_mediumsplit_(BMI25to30of20to30)	b	3335.55574338224	49.5315503606874	67.3420419731024	0	3238.45659744866	3432.65488931583
30	BMI_working_M_highsplit_(BMI>35of>30)	a	0.213602974053444	0.0029729554154371	71.8486974087499	0	0.207774942634369	0.219431005472519
31	BMI_working_M_highsplit_(BMI>35of>30)	b	5206.7191859679	190.928375203806	27.2705362961896	1.08546421214285e-154	4832.43285671358	5581.00551522222
32	BMI_working_F_low_(BMI<20)	a	0.469061257604618	0.00345640327425446	135.707908014812	0	0.462285499456766	0.47583701575247
33	BMI_working_F_low_(BMI<20)	b	5642.99240391002	139.841013060255	40.3529142160789	4.20863950909993e-316	5368.85515531271	5917.12965250734
34	BMI_working_F_high_(BMI>30)	a	0.241060170589501	0.00418744566405292	57.5673548814923	0	0.232851313918106	0.249269027260895
35	BMI_working_F_high_(BMI>30)	b	8798.46534481945	354.128418145132	24.8454088799323	6.10392273844265e-130	8104.24990633004	9492.68078330886
36	BMI_working_F_lowsplit_(BMI<18p5of<20)	c	0.521812217592783	0.00301130466600711	173.284431656226	0	0.515909008054056	0.527715427131511
37	BMI_working_F_lowsplit_(BMI<18p5of<20)	a	0.299578318225784	0.0066539599122933	45.022561328076	0	0.286534231366037	0.312622405085532
38	BMI_working_F_lowsplit_(BMI<18p5of<20)	b	9932.18658923618	784.573379679689	12.659346909388	2.80506232162545e-36	8394.14857168216	11470.2246067902
39	BMI_working_F_mediumsplit_(BMI25to30of20to30)	a	0.381601463786282	0.0017542385813624	217.531108847189	0	0.378162543203872	0.385040384368691
40	BMI_working_F_mediumsplit_(BMI25to30of20to30)	b	1370.22903944842	23.9059884387716	57.3173973942918	0	1323.36494892027	1417.09312997657
41	BMI_working_F_highsplit_(BMI>35of>30)	a	0.335512781059112	0.0033043637810618	101.536272423159	0	0.329035073443289	0.341990488674936
42	BMI_working_F_highsplit_(BMI>35of>30)	b	2823.80299743668	85.3611612294374	33.0806535052486	4.98248372147668e-221	2656.46529468114	2991.14070019221
43	BMI_retired_M_low_(BMI<20)	a	0.596104228129144	0.00632467184166034	94.2506177478856	0	0.583705661363851	0.608502794894436
44	BMI_retired_M_low_(BMI<20)	b	3217.7502674964	94.6352575877734	34.0016009837768	2.21448134601164e-232	3032.2320953402	3403.26843965261
45	BMI_retired_M_high_(BMI>30)	a	0.333303207741572	0.00806445300859205	41.329921246545	0	0.317494061977838	0.349112353505306
46	BMI_retired_M_high_(BMI>30)	b	21312.6456909301	948.29409093377	22.4747216023922	1.41431391066363e-107	19453.6579214574	23171.6334604027
47	BMI_retired_M_lowsplit_(BMI<18p5of<20)	c	0.586048161614888	0.00335485489335224	174.686590104437	0	0.579471473566334	0.592624849663442
48	BMI_retired_M_lowsplit_(BMI<18p5of<20)	a	0.376689447950353	0.00961992313543201	39.1572201406614	1.16350018110218e-299	0.357831036625867	0.395547859274839
49	BMI_retired_M_lowsplit_(BMI<18p5of<20)	b	12181.2510623527	991.022572649449	12.2915979903331	2.53276342450198e-34	10238.5004765358	14124.0016481695
50	BMI_retired_M_mediumsplit_(BMI25to30of20to30)	a	0.625988211627673	0.00348052081473332	179.854753052421	0	0.619165174673374	0.632811248581972
51	BMI_retired_M_mediumsplit_(BMI25to30of20to30)	b	3166.42658822536	52.460779455816	60.3579783043867	0	3063.58512973927	3269.26804671144
52	BMI_retired_M_highsplit_(BMI>35of>30)	a	0.1687592446454	0.00249329112529434	67.6853348304753	0	0.163871522838452	0.173646966452348
53	BMI_retired_M_highsplit_(BMI>35of>30)	b	4987.38802453041	196.178316529119	25.4227282238408	1.15178169648027e-135	4602.80997585328	5371.96607320755
54	BMI_retired_F_low_(BMI<20)	a	0.532358129274685	0.00606665900582852	87.7514508007166	0	0.520465357822011	0.544250900727359
55	BMI_retired_F_low_(BMI<20)	b	3172.51002904663	99.7270921450374	31.8119175121713	9.51482534405569e-206	2977.01008197837	3368.00997611489
56	BMI_retired_F_high_(BMI>30)	a	0.305924538618109	0.00451749729888209	67.7199162230411	0	0.297068665416392	0.314780411819827
57	BMI_retired_F_high_(BMI>30)	b	5452.66614708238	209.770705606187	25.9934585781436	1.98792244941096e-141	5041.44226638566	5863.8900277791
58	BMI_retired_F_lowsplit_(BMI<18p5of<20)	c	0.689413097424388	0.00347639218020028	198.312808707523	0	0.682598153818656	0.69622804103012
59	BMI_retired_F_lowsplit_(BMI<18p5of<20)	a	0.420537553151833	0.00693707097926854	60.6217745801666	0	0.406938469658914	0.434136636644752
60	BMI_retired_F_lowsplit_(BMI<18p5of<20)	b	9141.59434587568	560.2710598952	16.3163779110519	1.26573582575802e-58	8043.26726446755	10239.9214272838
61	BMI_retired_F_mediumsplit_(BMI25to30of20to30)	a	0.518025350784669	0.0021796617615072	237.663182395081	0	0.513752452118561	0.522298249450778
62	BMI_retired_F_mediumsplit_(BMI25to30of20to30)	b	752.202946801903	15.0925813997396	49.8392506145359	0	722.616213635339	781.789679968466
63	BMI_retired_F_highsplit_(BMI>35of>30)	a	0.291067382581789	0.00312491030222725	93.1442359719359	0	0.284941466488797	0.29719329867478
64	BMI_retired_F_highsplit_(BMI>35of>30)	b	2711.78935360733	90.3174628970315	30.0250833739535	5.83798658314911e-185	2534.73556776115	2888.8431394535
65	demand_per_intake_a	a	0.398664382255019	0.00422277825763257	94.4080787416301	0	0.390385547749584	0.406943216760455
66	demand_per_intake_a	b	3061.67302610089	94.4059334247992	32.4309385547225	1.67435978816499e-206	2876.58845583192	3246.75759636986
67	demand_per_intake_b	a	0.382307847277741	0.0042503666953833	89.9470268513536	0	0.373974925132257	0.390640769423225
68	demand_per_intake_b	b	3124.54691259134	100.662618818805	31.0397936121212	5.7452526784778e-191	2927.19599543666	3321.89782974602
69	demand_per_intake_c	a	0.395984356669912	0.00388129634253002	102.023736845558	0	0.388374971069573	0.40359374227025
70	demand_per_intake_c	b	2280.18357342146	69.6804186309025	32.7234482545176	1.70414368451417e-209	2143.57324342797	2416.79390341495
71	livestockshare	a	0.316927744413596	0.002422687867248	130.816581326097	0	0.312178451010184	0.321677037817007
72	livestockshare	b	4103.90803711155	85.7831074287001	47.8405149932645	0	3935.74392825421	4272.07214596889
73	processedshare	a	0.488865035437659	0.00310839830227497	157.272327384772	0	0.482771516024059	0.494958554851259
74	processedshare	b	4050.95122867644	70.6317360725814	57.3531312399523	0	3912.48896833497	4189.4134890179
75	vegfruitshare	a	0.185866224128674	0.00140035024869912	132.728382989425	0	0.183121060672612	0.188611387584735
76	vegfruitshare	b	4411.08045870606	89.4574873011468	49.3092371782894	0	4235.71331378049	4586.44760363162
