# Supplementary material for: The ongoing nutrition transition thwarts long-term targets for food security, public health and environmental protection
Source: Sci Rep. 2020 Nov 18;10:19778. doi: 10.1038/s41598-020-75213-3 (PMC7676250; doi:10.1038/s41598-020-75213-3)
Supplement: Supplementary file 1 — Supplementary Information 1. [file 41598_2020_75213_MOESM1_ESM.zip › extended data/default_regression_summary_modeltable.csv]

	regression	formula	observations	efrons_weighted_adj_r2	efrons_weighted_r2	pseudo_R2_unweighted	standarderror	loglik	out_of_sample_R2_unweighted	out_of_sample_R2_weighted
1	bodyheight_M	y=131.8*x^0.03978	3784	0.689434939035988	0.689517033950332	0.645327628892914	2.84424829518551	18186792.9629138
2	bodyheight_F	y=126.4*x^0.03467	3784	0.537312288690342	0.537434595777656	0.494337910029653	3.02410752173309	18186066.678867
3	BMI_underaged_M_low_(BMI<-1sd)	y=0.5884-0.5884*x/(5.83e+03+x)	6158	0.544627188012168	0.544701148189525	0.564832258456914	0.117772984247102	45386078.7476638
4	BMI_underaged_M_high_(BMI>-1sd)	y=0.4126*x/(9.552e+03+x)	6158	0.720216954481756	0.720262395937906	0.628556180655256	0.0709195624474317	45392646.2318324
5	BMI_underaged_M_lowsplit_(BMI<-2SDof<-1SD)	y=0.4123-0.4123*x/(1.318e+04+x)	6158	0.438968604678729	0.439059725581006	0.42481688452936	0.0884051198033166	45387798.2994111
6	BMI_underaged_M_highsplit_(BMI>2SDof>1SD)	y=0.39*x/(982.9+x)	6158	0.473639526927554	0.473725016690925	0.451520325099162	0.0933722853832745	45393082.0407965
7	BMI_underaged_F_low_(BMI<-1sd)	y=0.4729-0.4729*x/(8.269e+03+x)	6158	0.50667447964763	0.506754603980967	0.415322795176903	0.111553944246844	45387661.9674596
8	BMI_underaged_F_high_(BMI>-1sd)	y=0.3501*x/(9.107e+03+x)	6158	0.679734151003587	0.679786167545571	0.483160534637299	0.070897421637955	45396116.0853937
9	BMI_underaged_F_lowsplit_(BMI<-2SDof<-1SD)	y=0.3436-0.3436*x/(1.516e+04+x)	6158	0.457969882702133	0.458057917478371	0.360381811475188	0.0747128397959198	45389423.9967173
10	BMI_underaged_F_highsplit_(BMI>2SDof>1SD)	y=0.3278*x/(2.045e+03+x)	6158	0.526760190331642	0.526837052408899	0.38873904543546	0.0836825513474092	45393840.0715324
11	BMI_working_M_low_(BMI<20)	y=0.5166-0.5166*x/(4.139e+03+x)	6158	0.683513075157892	0.683564477939253	0.658992072424724	0.0959070001905078	45389347.2393677
12	BMI_working_M_high_(BMI>30)	y=0.3847*x/(3.882e+04+x)	6158	0.641058137192942	0.641116435367833	0.520262284939085	0.0476762178303159	45398838.0414717
13	BMI_working_M_lowsplit_(BMI<18p5of<20)	y=0.5031-0.3299*x/(9.963e+03+x)	6158	0.435462578067599	0.435645958747129	0.421289662873536	0.0799530657826647	45388836.2087945
14	BMI_working_M_mediumsplit_(BMI25to30of20to30)	y=0.5044*x/(3.336e+03+x)	6158	0.772193686008987	0.772230685572734	0.705014870627637	0.0807905680947864	45395173.5043043
15	BMI_working_M_highsplit_(BMI>35of>30)	y=0.2136*x/(5.207e+03+x)	6158	0.406076600707337	0.406173063822376	0.26901430791314	0.0634992947730004	45395084.1838674
16	BMI_working_F_low_(BMI<20)	y=0.4691-0.4691*x/(5.643e+03+x)	6158	0.590524986843636	0.590591492449151	0.567031345535589	0.0935148176314099	45389851.3384782
17	BMI_working_F_high_(BMI>30)	y=0.2411*x/(8.798e+03+x)	6158	0.497706369511468	0.497787950416209	0.407379059407353	0.0656973695205256	45394736.9841284
18	BMI_working_F_lowsplit_(BMI<18p5of<20)	y=0.5218-0.2996*x/(9.932e+03+x)	6158	0.396126277373958	0.396322435802617	0.368818322402556	0.0740589632428652	45388964.7406
19	BMI_working_F_mediumsplit_(BMI25to30of20to30)	y=0.3816*x/(1.37e+03+x)	6158	0.610496681353112	0.610559943220685	0.556967832851735	0.0734697806888958	45395036.89286
20	BMI_working_F_highsplit_(BMI>35of>30)	y=0.3355*x/(2.824e+03+x)	6158	0.41571516369136	0.415810061342214	0.293474810757108	0.094868019948053	45391251.9804059
21	BMI_retired_M_low_(BMI<20)	y=0.5961-0.5961*x/(3.218e+03+x)	6158	0.634317665579192	0.634377058519653	0.62696029202497	0.125109319955992	45387680.1294769
22	BMI_retired_M_high_(BMI>30)	y=0.3333*x/(2.131e+04+x)	6158	0.597737931809863	0.597803265912216	0.485494476614851	0.0617342005762392	45396512.3520777
23	BMI_retired_M_lowsplit_(BMI<18p5of<20)	y=0.586-0.3767*x/(1.218e+04+x)	6158	0.397793448031189	0.39798906490693	0.319948824353763	0.109110006171004	45388308.6063054
24	BMI_retired_M_mediumsplit_(BMI25to30of20to30)	y=0.626*x/(3.166e+03+x)	6158	0.730256054024051	0.730299864962166	0.666251370228546	0.11127628757093	45392894.917974
25	BMI_retired_M_highsplit_(BMI>35of>30)	y=0.1688*x/(4.987e+03+x)	6158	0.368029915558891	0.368132558093314	0.235500301573856	0.053839429006661	45395879.5705317
26	BMI_retired_F_low_(BMI<20)	y=0.5324-0.5324*x/(3.173e+03+x)	6158	0.583329613647338	0.583397287902065	0.557169146331047	0.120708807976262	45388573.3653245
27	BMI_retired_F_high_(BMI>30)	y=0.3059*x/(5.453e+03+x)	6158	0.455306491928854	0.455394959284396	0.368774614826954	0.10065986074034	45392222.9875048
28	BMI_retired_F_lowsplit_(BMI<18p5of<20)	y=0.6894-0.4205*x/(9.142e+03+x)	6158	0.516103476373193	0.516260662185643	0.392129423318575	0.107200515617904	45389442.322102
29	BMI_retired_F_mediumsplit_(BMI25to30of20to30)	y=0.518*x/(752.2+x)	6158	0.454910883195892	0.454999414804923	0.432679035299407	0.104269935244578	45391771.65975
30	BMI_retired_F_highsplit_(BMI>35of>30)	y=0.2911*x/(2.712e+03+x)	6158	0.371052000280298	0.371154151977508	0.24389473267905	0.0936200626052013	45391681.1828975
31	demand_per_intake_a	y=1+0.3987*x/(3.062e+03+x)	4282	0.577565554443886	0.577664231025423	0.429041311218996	0.131044968769704	22846933.3417552
32	demand_per_intake_b	y=1+0.3823*x/(3.125e+03+x)	4282	0.563834452848287	0.563936336881726	0.416628950404783	0.130259676137584	22846965.0412504
33	demand_per_intake_c	y=1+0.396*x/(2.28e+03+x)	4218	0.552319516759088	0.552425677651486	0.386477142088371	0.135731617992661	22363489.0686522
34	livestockshare	y=(0.3169*x)/(4.104e+03+x)	6302	0.667186902801015	0.667239721892778	0.527215457683662	0.0738645344165252	47537317.465646
35	processedshare	y=(0.4889*x)/(4.051e+03+x)	6302	0.732257322859426	0.73229981495229	0.691645667436732	0.0743278108235731	47533943.1629695
36	vegfruitshare	y=(0.1859*x)/(4.411e+03+x)	6302	0.694567947049184	0.694616420633211	0.641029086160118	0.0369055802812868	47540769.4941569
