# Supplementary material for: The ongoing nutrition transition thwarts long-term targets for food security, public health and environmental protection
Source: Sci Rep. 2020 Nov 18;10:19778. doi: 10.1038/s41598-020-75213-3 (PMC7676250; doi:10.1038/s41598-020-75213-3)
Supplement: Supplementary file 1 — Supplementary Information 1. [file 41598_2020_75213_MOESM1_ESM.zip › extended data/supplementary_data_SSP1.cs3]

dummy	dummy	Income (USD05PPP/capita)	Population (Mio capita)	Underweight (Mio capita)	Normalweigt (Mio capita)	Overweight excluding obese (Mio capita)	Obese (Mio capita)	Intake (kcal/capita/day)	Demand for food (kcal/capita/day)	Demand for animal source foods (kcal/capita/day)	Demand for empty calories (kcal/capita/day)	Demand for vegetables fruits and nuts (kcal/capita/day)	Demand for Staples (kcal/capita/day)	Adult body height males (cm/capita)	Adult body height females (cm/capita)
y1965	ABW	4937	0.06	0.01	0.04	0.01	0	2136	2522	327	442	128	2067	168	157
y1965	AFG	694	9.94	2.62	7.04	0.26	0.02	1895	2957	275	90	102	2580	163	155
y1965	AGO	3163	6.21	1.16	4.82	0.21	0.02	1925	1877	121	269	39	1717	167	157
y1965	AIA	12036	0	0	0	0	0	2190	2656	451	581	156	2049	167	157
y1965	ALA	55604	0.02	0	0.01	0.01	0	2351	2981	687	818	195	2099	167	156
y1965	ALB	2568	1.87	0.11	1.47	0.24	0.05	2095	2253	365	218	120	1768	169	158
y1965	AND	43713	0.02	0	0.01	0.01	0	2285	2882	581	719	182	2119	168	156
y1965	ARE	78958	0.14	0.01	0.09	0.03	0.01	2239	2587	847	334	82	1658	167	156
y1965	ARG	7237	22.28	0.92	14.7	4.83	1.83	2223	3179	899	850	133	2147	168	156
y1965	ARM	1536	2.21	0.18	1.63	0.33	0.07	2110	3213	671	672	91	2451	168	155
y1965	ASM	12951	0.02	0	0.01	0.01	0	2278	2260	141	206	66	2053	172	161
y1965	ATA	9225	0	0	0	0	0	2262	2756	468	602	162	2126	167	156
y1965	ATF	9032	0	0	0	0	0	2292	2317	145	212	68	2104	166	155
y1965	ATG	3685	0.07	0.01	0.05	0.01	0	2096	2221	421	733	140	1660	168	157
y1965	AUS	14973	11.4	0.41	7.36	2.85	0.78	2322	3092	1230	796	141	1721	174	161
y1965	AUT	12753	7.27	0.39	5.01	1.57	0.3	2287	3215	1043	870	199	1973	173	161
y1965	AZE	2220	4.59	0.43	3.54	0.53	0.09	2032	3213	671	672	91	2451	169	155
y1965	BDI	293	3.08	0.54	2.44	0.09	0.01	1932	2017	42	65	22	1953	166	155
y1965	BEL	12765	9.46	0.31	5.85	2.59	0.71	2306	2961	937	811	151	1873	172	160
y1965	BEN	951	2.63	0.44	2.07	0.11	0.01	1985	1812	77	170	58	1677	168	158
y1965	BES	18830	0.01	0	0.01	0	0	2217	2655	450	580	156	2049	167	157
y1965	BFA	534	5.17	0.95	4.08	0.13	0.01	1983	1573	83	176	54	1436	168	161
y1965	BGD	696	55.83	16.41	37.87	1.43	0.12	1831	2118	68	174	48	2002	162	149
y1965	BGR	3214	8.2	0.54	5.47	1.69	0.5	2345	3409	477	654	266	2666	172	159
y1965	BHR	15551	0.19	0.02	0.12	0.04	0.01	2057	2844	703	819	189	1952	165	155
y1965	BHS	18781	0.14	0.01	0.09	0.03	0.01	2104	2446	751	552	180	1515	169	158
y1965	BIH	384	3.54	0.24	2.72	0.48	0.1	2262	3291	556	529	117	2618	175	163
y1965	BLM	25500	0	0	0	0	0	2235	2655	451	581	156	2048	167	157
y1965	BLR	3850	8.61	0.59	6.01	1.52	0.49	2246	3213	671	672	91	2451	172	160
y1965	BLZ	2572	0.1	0.01	0.08	0.01	0	1972	2271	638	396	120	1513	165	153
y1965	BMU	29940	0.05	0	0.03	0.01	0.01	2197	2615	1063	703	231	1321	168	157
y1965	BOL	2924	4.08	0.25	3.23	0.51	0.09	1959	1827	294	281	97	1436	162	150
y1965	BRA	3600	83.51	9.81	64.43	8.19	1.08	2016	2335	314	533	71	1950	168	155
y1965	BRB	9430	0.24	0.02	0.18	0.03	0.01	2101	2592	689	694	59	1844	171	159
y1965	BRN	50527	0.1	0.01	0.08	0.01	0	1920	2024	256	538	79	1689	161	150
y1965	BTN	634	0.26	0.06	0.19	0.01	0	1901	2068	76	114	38	1954	162	152
y1965	BVT	0	0	0	0	0	0	2247	2729	463	597	161	2105	165	154
y1965	BWA	911	0.59	0.15	0.43	0.01	0	1917	2008	373	265	25	1610	170	160
y1965	CAF	985	1.64	0.3	1.25	0.08	0.01	1984	2290	84	289	19	2187	166	157
y1965	CAN	15621	19.68	0.75	13.38	4.46	1.09	2317	2920	1075	757	174	1671	174	161
y1965	CCK	46329	0	0	0	0	0	2269	2254	141	206	66	2047	167	156
y1965	CHE	21967	5.86	0.29	4.2	1.19	0.18	2272	3443	1089	1049	260	2094	172	161
y1965	CHL	4253	8.62	0.23	5.96	1.77	0.66	2128	2562	412	557	139	2011	166	153
y1965	CHN	331	715.18	84.08	596.29	33.27	1.54	2005	1795	112	78	49	1634	166	155
y1965	CIV	1671	4.33	0.67	3.48	0.16	0.02	1961	2607	145	226	94	2368	167	158
y1965	CMR	1431	5.77	0.87	4.64	0.24	0.02	1982	1955	88	111	63	1804	168	159
y1965	COD	866	17.38	3.42	13.18	0.71	0.07	1927	2144	118	174	56	1970	167	156
y1965	COG	1588	1.18	0.23	0.91	0.04	0	1943	2078	102	234	38	1938	167	157
y1965	COK	9059	0.01	0	0.01	0	0	2196	2222	139	203	65	2018	172	162
y1965	COL	3135	19.14	1.65	14.7	2.37	0.42	1915	1936	352	428	43	1541	164	152
y1965	COM	1050	0.21	0.03	0.17	0.01	0	1917	2159	143	209	66	1950	164	155
y1965	CPV	838	0.23	0.04	0.18	0.01	0	1949	1636	80	182	64	1492	169	159
y1965	CRI	4628	1.59	0.14	1.25	0.17	0.03	1984	2176	289	690	62	1825	165	152
y1965	CUB	4309	7.95	0.89	5.5	1.21	0.35	2081	2344	492	683	58	1794	167	156
y1965	CUW	14836	0.13	0	0.08	0.03	0.02	2201	3012	793	903	201	2018	168	157
y1965	CXR	48687	0	0	0	0	0	2211	2206	138	201	65	2003	168	157
y1965	CYM	17260	0	0	0	0	0	2212	2655	450	580	156	2049	167	157
y1965	CYP	5313	0.59	0.03	0.43	0.11	0.02	2184	2701	377	676	357	1967	168	156
y1965	CZE	9968	9.78	0.37	6	2.48	0.93	2380	3388	979	836	129	2280	173	160
y1965	DEU	13636	75.97	2.49	50.11	18.35	5.02	2321	3008	948	825	194	1866	173	161
y1965	DJI	4004	0.12	0.02	0.09	0.01	0	1960	1587	200	418	9	1378	167	156
y1965	DMA	1993	0.07	0.01	0.05	0.01	0	2138	1881	330	491	152	1399	171	160
y1965	DNK	15145	4.76	0.2	3.18	1.14	0.24	2348	3104	1146	921	133	1825	175	163
y1965	DOM	2163	3.89	0.48	3.01	0.33	0.07	1956	1790	215	384	109	1466	167	155
y1965	DZA	3720	12.62	1.6	9.38	1.33	0.31	1949	1590	152	288	84	1354	169	157
y1965	ECU	3228	5.25	0.38	4.23	0.56	0.08	1925	2190	309	460	124	1757	161	150
y1965	EGY	1533	30.87	1.95	22.45	4.54	1.93	2053	2227	138	285	159	1930	167	156
y1965	ERI	407	1.59	0.32	1.22	0.05	0	1949	1781	158	70	43	1580	168	157
y1965	ESH	2495	0.06	0.01	0.04	0.01	0	2033	2263	170	245	77	2016	168	157
y1965	ESP	9302	31.96	1.32	21.34	7.45	1.85	2215	2633	410	801	201	2022	167	156
y1965	EST	6242	1.29	0.06	0.81	0.3	0.12	2401	3213	671	672	91	2451	175	162
y1965	ETH	504	25	5	19.18	0.78	0.04	1934	1781	158	70	43	1580	166	156
y1965	FIN	11074	4.56	0.18	3.27	0.94	0.17	2328	3122	1304	611	75	1743	174	160
y1965	FJI	1966	0.46	0.04	0.34	0.06	0.02	2123	2800	347	413	31	2422	172	160
y1965	FLK	92261	0	0	0	0	0	2368	2747	466	601	162	2119	167	156
y1965	FRA	12762	50.03	2.36	32.53	12.43	2.71	2283	3235	1076	837	212	1947	171	159
y1965	FRO	39328	0.04	0	0.02	0.01	0.01	2337	2981	687	818	195	2099	167	156
y1965	FSM	1888	0.05	0	0.04	0.01	0	2056	2162	133	194	62	1967	167	157
y1965	GAB	8658	0.53	0.11	0.4	0.02	0	2028	1877	237	158	44	1596	167	157
y1965	GBR	13956	54.34	1.92	34.61	14.13	3.68	2283	3240	1249	871	131	1860	172	159
y1965	GEO	3136	3.93	0.36	2.87	0.58	0.12	2197	3213	671	672	91	2451	171	159
y1965	GGY	52419	0.06	0	0.03	0.02	0.01	2349	3175	881	983	211	2083	167	156
y1965	GHA	823	7.71	1.21	6.13	0.33	0.04	1949	1873	95	232	39	1739	167	158
y1965	GIB	54924	0.03	0	0.01	0.01	0.01	2329	2956	681	811	194	2081	167	156
y1965	GIN	792	3.87	0.66	3.03	0.16	0.02	1999	2020	48	314	156	1816	168	158
y1965	GLP	27249	0.3	0.01	0.17	0.08	0.04	2170	2980	821	919	198	1961	168	157
y1965	GMB	1132	0.4	0.07	0.31	0.02	0	1985	2292	121	492	17	2154	165	160
y1965	GNB	849	0.65	0.12	0.51	0.02	0	2038	1663	130	323	60	1473	168	157
y1965	GNQ	1025	0.27	0.05	0.21	0.01	0	1991	2232	133	195	63	2036	167	157
y1965	GRC	9306	8.54	0.37	5.65	2.01	0.51	2276	2922	475	664	327	2120	168	156
y1965	GRD	1979	0.09	0.01	0.07	0.01	0	2020	1981	289	561	158	1534	171	161
y1965	GRL	20741	0.04	0	0.03	0.01	0	2178	2818	569	703	178	2071	164	152
y1965	GTM	2734	4.87	0.38	3.92	0.49	0.08	1923	1961	168	366	41	1752	161	147
y1965	GUF	21236	0.04	0	0.02	0.01	0.01	2209	2643	449	578	155	2039	168	157
y1965	GUM	30464	0.07	0	0.04	0.02	0.01	2273	3078	827	935	205	2046	168	157
y1965	GUY	2395	0.65	0.08	0.51	0.05	0.01	1943	2244	317	578	50	1877	167	156
y1965	HKG	6430	3.6	0.42	2.66	0.45	0.07	2064	2604	543	450	250	1811	165	153
y1965	HMD	0	0	0	0	0	0	2247	3045	762	884	202	2081	165	154
y1965	HND	2249	2.36	0.21	1.88	0.23	0.04	1931	1914	203	336	31	1680	165	151
y1965	HRV	9105	4.28	0.19	2.95	0.89	0.25	2355	3291	556	529	117	2618	173	159
y1965	HTI	1440	4.27	0.51	3.31	0.38	0.07	2035	1946	108	347	90	1748	169	157
y1965	HUN	6115	10.15	0.62	6.43	2.28	0.82	2361	3091	892	519	152	2047	171	159
y1965	IDN	724	100.31	21.85	76.9	1.55	0.01	1843	1848	53	198	37	1758	159	149
y1965	IMN	85422	0.05	0	0.02	0.02	0.01	2365	3228	934	1025	214	2080	167	156
y1965	IND	733	497.7	175.67	311.7	9.95	0.38	1901	1926	104	291	59	1763	163	151
y1965	IOT	29669	0	0	0	0	0	2189	2206	138	201	65	2003	168	157
y1965	IRL	8302	2.88	0.12	2.12	0.55	0.09	2220	3396	1276	751	104	2016	172	159
y1965	IRN	5224	24.95	3.95	18.33	2.27	0.4	1968	1876	200	340	136	1540	166	154
y1965	IRQ	4579	8.37	0.81	5.94	1.2	0.42	1964	2052	212	421	154	1686	167	155
y1965	ISL	13497	0.19	0.01	0.13	0.04	0.01	2322	3154	1496	715	98	1560	178	165
y1965	ISR	9759	2.57	0.11	1.64	0.62	0.2	2213	2811	546	741	260	2005	169	157
y1965	ITA	11110	52.12	2.01	33.7	13.23	3.18	2238	3126	534	875	268	2324	169	157
y1965	JAM	5914	1.76	0.17	1.35	0.19	0.05	2010	2173	319	639	119	1735	170	159
y1965	JEY	35675	0.11	0	0.06	0.03	0.02	2332	3222	928	1021	214	2080	167	156
y1965	JOR	3220	1.18	0.06	0.83	0.21	0.08	2053	2157	170	504	282	1705	167	156
y1965	JPN	8924	98.89	10.98	79.65	8.25	0.01	2110	2616	328	425	117	2171	164	152
y1965	KAZ	4136	11.58	1.01	8.71	1.55	0.31	2120	3213	671	672	91	2451	168	157
y1965	KEN	1015	9.5	1.63	7.56	0.29	0.02	1924	2319	233	232	36	2050	170	159
y1965	KGZ	1694	2.57	0.22	1.99	0.31	0.05	2043	3213	671	672	91	2451	166	156
y1965	KHM	876	6.47	1.16	5.02	0.26	0.03	1882	1925	84	144	65	1776	160	151
y1965	KIR	4573	0.04	0	0.03	0.01	0	2064	2539	314	428	82	2143	168	158
y1965	KNA	2000	0.05	0.01	0.04	0	0	2104	1929	269	756	37	1623	167	160
y1965	KOR	2134	28.7	3.28	24.36	1.06	0	1978	2365	71	97	76	2218	166	153
y1965	KWT	84788	0.48	0.02	0.29	0.11	0.06	2120	2554	528	593	224	1802	168	156
y1965	LAO	584	2.38	0.45	1.88	0.05	0	1876	2014	110	78	47	1857	158	150
y1965	LBN	11629	2.1	0.17	1.44	0.37	0.12	2068	2473	381	478	251	1841	168	155
y1965	LBR	1350	1.25	0.19	1	0.05	0.01	1921	2159	87	274	42	2030	163	156
y1965	LBY	18666	1.74	0.16	1.26	0.25	0.07	2019	1779	206	335	171	1402	169	156
y1965	LCA	3095	0.1	0.01	0.08	0.01	0	1938	1750	285	570	162	1303	169	161
y1965	LIE	65051	0.02	0	0.01	0.01	0	2362	2875	580	718	182	2113	167	156
y1965	LKA	996	11.11	2.44	8.38	0.28	0.01	1920	2249	108	308	75	2066	162	150
y1965	LSO	490	0.93	0.16	0.71	0.05	0.01	1948	2070	143	178	29	1898	165	157
y1965	LTU	7718	2.97	0.15	2	0.59	0.23	2307	3213	671	672	91	2451	173	160
y1965	LUX	20082	0.33	0.01	0.22	0.08	0.02	2329	2961	937	811	151	1873	173	160
y1965	LVA	5776	2.27	0.13	1.43	0.51	0.2	2364	3213	671	672	91	2451	173	161
y1965	MAC	5723	0.21	0.02	0.14	0.04	0.01	2167	2350	448	399	73	1829	168	156
y1965	MAF	15695	0	0	0	0	0	2207	2655	451	580	156	2048	167	157
y1965	MAR	1423	14.23	1.74	10.71	1.46	0.32	1957	2171	147	391	92	1932	166	156
y1965	MCO	106201	0.03	0	0.01	0.01	0.01	2377	2875	580	718	182	2113	167	156
y1965	MDA	2576	2.82	0.21	2.08	0.42	0.11	2195	3213	671	672	91	2451	169	158
y1965	MDG	1244	5.77	1.06	4.49	0.21	0.01	1902	2491	273	141	73	2145	164	154
y1965	MDV	711	0.1	0.02	0.08	0	0	1827	1654	171	449	159	1324	160	149
y1965	MEX	6080	44.63	3.14	33.08	6.66	1.75	1968	2371	268	455	76	2027	164	151
y1965	MHL	3875	0.01	0	0.01	0	0	2081	2143	134	196	63	1946	165	153
y1965	MKD	6060	1.6	0.09	1.14	0.29	0.08	2235	3291	556	529	117	2618	172	157
y1965	MLI	534	5.57	0.98	4.37	0.2	0.02	2008	1699	236	224	41	1422	170	161
y1965	MLT	3565	0.32	0.02	0.19	0.08	0.03	2216	3068	613	816	166	2289	166	154
y1965	MMR	239	23.39	4.89	17.61	0.83	0.06	1908	1591	99	208	64	1428	162	151
y1965	MNE	9194	0.53	0.03	0.4	0.08	0.02	2204	3291	556	529	117	2618	172	160
y1965	MNG	1237	1.11	0.09	0.86	0.14	0.02	1982	2260	980	212	15	1265	164	154
y1965	MNP	13263	0.01	0	0.01	0	0	2138	2205	138	201	64	2003	168	157
y1965	MOZ	364	8.2	1.24	6.67	0.27	0.02	1944	1883	65	161	40	1778	164	155
y1965	MRT	1289	0.99	0.18	0.78	0.03	0	1912	2132	663	253	72	1397	167	159
y1965	MSR	8444	0.01	0	0.01	0	0	2171	2666	452	583	157	2057	168	157
y1965	MTQ	29395	0.32	0.01	0.18	0.08	0.05	2183	3008	840	936	200	1968	168	157
y1965	MUS	2721	0.76	0.11	0.59	0.05	0.01	1975	2298	167	734	44	2087	166	152
y1965	MWI	428	4.06	0.67	3.3	0.09	0	1910	2252	82	103	58	2112	164	156
y1965	MYS	2248	9.52	1.78	7.48	0.25	0.01	1874	2420	262	464	77	2081	163	152
y1965	MYT	10471	0.03	0	0.02	0.01	0	2073	2234	186	266	83	1965	168	157
y1965	NAM	4150	0.68	0.14	0.49	0.04	0.01	1973	2250	393	385	54	1803	168	160
y1965	NCL	41283	0.1	0	0.05	0.03	0.02	2246	2917	670	662	119	2128	168	157
y1965	NER	1048	3.91	0.69	3.03	0.17	0.02	1951	1839	181	56	34	1624	169	161
y1965	NFK	8539	0	0	0	0	0	2126	2214	138	202	65	2011	168	157
y1965	NGA	1276	50.13	9.95	38.63	1.46	0.09	1946	1877	56	377	118	1703	166	157
y1965	NIC	3309	2.06	0.15	1.59	0.26	0.06	1963	2017	299	435	37	1681	165	153
y1965	NIU	5715	0	0	0	0	0	2191	2267	142	207	66	2059	171	159
y1965	NLD	15262	12.29	0.54	8.93	2.49	0.33	2337	2971	967	1009	147	1857	176	163
y1965	NOR	15530	3.72	0.14	2.58	0.83	0.17	2337	2899	996	792	145	1758	176	163
y1965	NPL	571	10.92	2.9	7.75	0.26	0.01	1882	1759	150	61	27	1582	160	149
y1965	NRU	51906	0	0	0	0	0	2231	2152	134	196	63	1955	167	156
y1965	NZL	15372	2.63	0.08	1.69	0.66	0.2	2268	2966	1249	629	162	1555	173	160
y1965	OMN	2310	0.62	0.14	0.46	0.02	0	1863	2300	269	370	109	1922	163	153
y1965	PAK	883	50.85	14.2	35.08	1.42	0.15	1914	2208	308	344	60	1840	167	155
y1965	PAN	3532	1.32	0.12	1.01	0.16	0.03	1986	2107	376	456	74	1657	164	153
y1965	PCN	3731	0	0	0	0	0	2196	2255	141	206	66	2048	166	155
y1965	PER	4770	11.6	0.65	8.91	1.73	0.31	1952	2123	257	501	94	1772	161	149
y1965	PHL	1712	30.92	5.82	24.26	0.81	0.03	1843	1874	225	293	125	1524	160	150
y1965	PLW	13906	0.01	0	0.01	0	0	2165	2195	137	200	64	1994	167	157
y1965	PNG	1614	2.23	0.16	1.8	0.23	0.04	1999	2265	205	290	89	1971	162	155
y1965	POL	5321	31.45	2.08	21.55	5.98	1.84	2291	3358	949	534	92	2317	170	158
y1965	PRI	8045	2.59	0.24	1.84	0.38	0.13	2104	2807	589	721	180	2038	168	155
y1965	PRK	1022	12.54	1.78	10.13	0.61	0.02	1995	1959	137	88	70	1752	166	154
y1965	PRT	5876	9	0.55	6.73	1.51	0.21	2136	2837	384	812	233	2220	165	156
y1965	PRY	2142	2.16	0.17	1.76	0.2	0.03	1996	2348	421	376	142	1785	168	155
y1965	PSE	2407	1.97	0.13	1.44	0.3	0.1	2011	2341	272	374	110	1959	169	157
y1965	PYF	12850	0.09	0	0.06	0.02	0.01	2200	2687	554	587	123	2010	172	161
y1965	QAT	87521	0.08	0	0.05	0.02	0.01	2227	3271	975	1056	216	2080	168	157
y1965	REU	26589	0.39	0.01	0.23	0.1	0.05	2146	2944	806	904	196	1942	168	157
y1965	ROU	3135	19.03	1.75	13.51	3.02	0.75	2232	2963	435	448	121	2407	169	158
y1965	RUS	8241	126.74	6.9	82.43	26.25	11.16	2317	3213	671	672	91	2451	171	159
y1965	RWA	617	3.24	0.49	2.64	0.1	0.01	1916	1845	30	161	18	1797	166	157
y1965	SAU	12461	4.84	0.61	3.53	0.58	0.12	1925	1858	143	207	209	1506	165	154
y1965	SDN	1264	8.77	1.33	7	0.4	0.04	1945	1606	301	255	77	1228	166	156
y1965	SEN	1512	3.68	0.64	2.82	0.19	0.03	2002	2504	193	379	89	2222	172	161
y1965	SGP	5117	1.88	0.21	1.43	0.21	0.03	2060	2665	467	598	159	2039	166	154
y1965	SGS	25439	0	0	0	0	0	2355	2729	463	597	161	2105	166	155
y1965	SHN	7663	0	0	0	0	0	2251	2429	203	289	90	2136	167	156
y1965	SJM	67679	0	0	0	0	0	2359	2870	579	716	181	2110	167	156
y1965	SLB	1668	0.13	0.01	0.11	0.01	0	1988	2237	206	97	101	1930	164	154
y1965	SLE	811	2.48	0.42	1.94	0.11	0.01	1990	2160	86	580	95	1979	165	157
y1965	SLV	3863	3.2	0.25	2.51	0.37	0.07	1941	1694	199	379	66	1429	165	150
y1965	SMR	20451	0.01	0	0.01	0	0	2307	2875	580	718	182	2113	167	156
y1965	SOM	984	3.07	0.49	2.44	0.13	0.01	1937	1859	747	158	62	1050	166	156
y1965	SPM	41321	0	0	0	0	0	2339	3060	766	888	203	2091	167	156
y1965	SRB	9594	1.08	0.06	0.75	0.22	0.05	2283	3291	556	529	117	2618	173	160
y1965	SSD	1500	3.26	0.54	2.39	0.27	0.06	1998	1606	301	255	77	1228	168	157
y1965	STP	971	0.06	0.01	0.05	0	0	1934	2262	100	286	36	2126	167	157
y1965	SUR	5194	0.33	0.03	0.25	0.04	0.01	2002	2174	244	562	43	1887	169	158
y1965	SVK	6335	4.38	0.26	3.15	0.79	0.18	2316	3388	979	836	129	2280	173	161
y1965	SVN	9051	1.66	0.1	1.17	0.32	0.07	2305	3291	556	529	117	2618	173	159
y1965	SWE	15507	7.74	0.29	5.08	1.94	0.43	2376	2854	978	920	144	1732	176	163
y1965	SWZ	1192	0.38	0.07	0.3	0.01	0	1895	2167	293	403	44	1830	167	157
y1965	SXM	9405	0.03	0	0.02	0.01	0	2177	2663	452	582	157	2054	168	157
y1965	SYC	4979	0.05	0.01	0.04	0	0	2033	2343	196	279	87	2060	170	159
y1965	SYR	2034	5.37	0.61	4.01	0.59	0.16	1960	2141	296	347	196	1649	167	155
y1965	TCA	4726	0	0	0	0	0	2138	2676	454	585	157	2065	167	157
y1965	TCD	949	3.31	0.63	2.55	0.12	0.01	2005	2294	165	151	48	2081	170	161
y1965	TGO	1014	1.71	0.28	1.36	0.06	0.01	1959	2273	77	196	36	2160	167	158
y1965	THA	1195	31.82	5.81	25.32	0.67	0.02	1904	2062	181	112	74	1807	163	152
y1965	TJK	1715	2.49	0.24	1.97	0.25	0.03	1991	3213	671	672	91	2451	168	157
y1965	TKL	946	0	0	0	0	0	2174	2270	142	207	66	2062	171	160
y1965	TKM	2850	1.9	0.17	1.46	0.23	0.04	2040	3213	671	672	91	2451	168	159
y1965	TLS	845	0.55	0.12	0.42	0.01	0	1875	1696	388	64	33	1275	159	150
y1965	TON	1723	0.07	0	0.05	0.01	0.01	2173	2308	174	251	79	2055	174	164
y1965	TTO	8533	0.92	0.11	0.73	0.07	0.01	2049	2413	394	665	73	1946	171	160
y1965	TUN	2165	4.55	0.56	3.35	0.51	0.13	2000	2391	180	569	165	2046	168	156
y1965	TUR	4174	30.96	3.02	23.22	3.76	0.96	2040	2987	447	357	346	2194	168	155
y1965	TUV	1841	0	0	0	0	0	2139	2220	139	203	65	2016	168	159
y1965	TWN	1995	12.45	1.84	10.25	0.36	0	1990	2463	263	291	96	2104	166	154
y1965	TZA	648	11.68	1.96	9.33	0.36	0.03	1929	1738	134	177	63	1541	166	155
y1965	UGA	672	8.01	1.21	6.52	0.26	0.02	1939	2312	138	367	20	2154	168	158
y1965	UKR	4821	45.26	2.67	29.69	9.32	3.58	2321	3213	671	672	91	2451	172	160
y1965	UMI	19111	0	0	0	0	0	2231	2225	139	203	65	2021	167	156
y1965	URY	4990	2.69	0.12	1.73	0.61	0.23	2252	2783	1095	615	68	1620	169	156
y1965	USA	18524	194.3	7.47	125.11	45.2	16.52	2340	2924	1005	961	162	1757	175	162
y1965	UZB	1374	10.14	0.83	7.96	1.16	0.19	2015	3213	671	672	91	2451	168	157
y1965	VAT	34611	0	0	0	0	0	2338	2874	580	717	182	2112	167	156
y1965	VCT	2091	0.09	0.01	0.07	0.01	0	1953	2005	217	536	60	1728	169	157
y1965	VEN	9629	9.83	0.54	6.99	1.78	0.52	2011	2267	324	693	65	1878	167	153
y1965	VGB	3978	0.01	0	0.01	0	0	2126	2678	454	585	157	2067	167	157
y1965	VIR	41091	0.04	0	0.02	0.01	0.01	2269	2671	453	584	157	2061	168	157
y1965	VNM	582	37.85	8.65	28	1.13	0.07	1837	1937	143	88	63	1731	160	150
y1965	VUT	2434	0.08	0.01	0.06	0.01	0	2032	2544	522	323	75	1947	166	158
y1965	WLF	12979	0.01	0	0.01	0	0	2137	2205	138	201	64	2003	168	157
y1965	WSM	2604	0.12	0	0.09	0.02	0.01	2125	1996	324	302	138	1534	170	160
y1965	YEM	678	5.64	1.09	4.18	0.33	0.04	1884	1840	196	175	72	1572	162	152
y1965	ZAF	6009	19.94	3.37	14.11	1.64	0.82	1996	2861	456	653	71	2334	168	158
y1965	ZMB	2003	3.56	0.53	2.82	0.19	0.02	1932	2068	132	212	34	1902	167	157
y1965	ZWE	455	4.41	0.77	3.38	0.2	0.06	1934	2129	170	262	18	1941	169	160
y1970	ABW	6457	0.05	0	0.04	0.01	0	2161	2615	399	526	146	2070	168	157
y1970	AFG	699	11.13	2.93	7.89	0.29	0.02	1900	2533	278	101	100	2155	164	155
y1970	AGO	3521	6.78	1.22	5.24	0.28	0.04	1937	1970	140	314	40	1790	168	158
y1970	AIA	12045	0	0	0	0	0	2198	2708	489	622	164	2055	168	157
y1970	ALA	55605	0.02	0	0.01	0.01	0	2360	3036	732	860	201	2103	168	156
y1970	ALB	3053	2.14	0.11	1.67	0.3	0.06	2114	2414	390	276	130	1894	170	159
y1970	AND	48555	0.02	0	0.01	0.01	0	2300	2933	621	758	188	2124	169	157
y1970	ARE	76196	0.24	0.02	0.15	0.05	0.02	2247	2929	1039	418	161	1729	168	156
y1970	ARG	8195	23.98	0.82	15.62	5.41	2.13	2239	3329	994	950	146	2189	169	157
y1970	ARM	2028	2.53	0.17	1.84	0.42	0.1	2130	3350	812	749	100	2438	169	156
y1970	ASM	12960	0.03	0	0.01	0.01	0.01	2286	2303	165	239	76	2062	172	162
y1970	ATA	9225	0	0	0	0	0	2270	2808	508	645	170	2130	168	156
y1970	ATF	10180	0	0	0	0	0	2301	2363	170	245	77	2116	167	155
y1970	ATG	4582	0.07	0.01	0.05	0.01	0	2117	2241	522	845	191	1528	169	158
y1970	AUS	17655	12.5	0.37	7.94	3.22	0.97	2342	3155	1180	845	155	1820	174	161
y1970	AUT	15750	7.47	0.34	5.05	1.69	0.39	2309	3215	1043	932	211	1961	174	162
y1970	AZE	3166	5.18	0.37	3.94	0.72	0.15	2056	3350	812	749	100	2438	170	156
y1970	BDI	375	3.46	0.59	2.74	0.12	0.01	1941	2042	54	81	27	1961	167	156
y1970	BEL	15579	9.65	0.24	5.84	2.74	0.83	2329	3066	1014	919	174	1878	172	160
y1970	BEN	1015	2.91	0.48	2.28	0.13	0.02	1995	1811	91	208	59	1661	168	159
y1970	BES	18845	0.01	0	0.01	0	0	2225	2706	489	622	164	2053	168	157
y1970	BFA	582	5.62	1.02	4.43	0.16	0.01	1992	1543	91	192	54	1398	169	161
y1970	BGD	720	65.05	19.05	44.09	1.75	0.16	1837	2202	69	178	48	2085	162	149
y1970	BGR	3939	8.5	0.44	5.58	1.9	0.58	2369	3447	493	831	289	2665	172	160
y1970	BHR	18466	0.21	0.02	0.13	0.04	0.02	2075	2913	764	871	194	1955	165	155
y1970	BHS	20707	0.17	0.01	0.11	0.03	0.02	2118	2614	914	609	193	1507	169	158
y1970	BIH	553	3.75	0.22	2.87	0.55	0.11	2282	3425	617	672	169	2639	176	164
y1970	BLM	25570	0	0	0	0	0	2244	2706	489	622	164	2053	168	157
y1970	BLR	4738	9.05	0.49	6.23	1.74	0.59	2269	3350	812	749	100	2438	173	160
y1970	BLZ	2995	0.13	0.01	0.09	0.02	0.01	1988	2276	688	453	62	1526	166	154
y1970	BMU	38915	0.05	0	0.03	0.01	0.01	2218	2871	1132	768	350	1389	169	158
y1970	BOL	2870	4.5	0.28	3.58	0.55	0.09	1966	2008	358	344	101	1549	163	150
y1970	BRA	4457	95.32	9.86	72.98	10.82	1.66	2033	2405	317	563	81	2007	168	156
y1970	BRB	13333	0.23	0.02	0.17	0.03	0.01	2124	2814	801	713	86	1927	172	159
y1970	BRN	53220	0.13	0.02	0.1	0.01	0	1927	2134	278	551	143	1713	161	151
y1970	BTN	842	0.3	0.07	0.22	0.01	0	1911	2134	115	169	55	1964	163	153
y1970	BVT	0	0	0	0	0	0	2254	2780	503	639	168	2109	166	155
y1970	BWA	1388	0.7	0.17	0.51	0.02	0	1933	2036	399	265	25	1612	170	161
y1970	CAF	1031	1.83	0.33	1.39	0.1	0.01	1993	2322	103	388	19	2200	167	157
y1970	CAN	17903	21.33	0.71	14.31	4.97	1.34	2331	2949	1078	854	172	1699	174	161
y1970	CCK	46047	0	0	0	0	0	2278	2298	165	238	75	2058	168	157
y1970	CHE	25450	6.18	0.28	4.38	1.28	0.24	2288	3495	1161	1128	266	2068	173	161
y1970	CHL	4840	9.57	0.18	6.56	2.05	0.78	2145	2637	468	639	131	2038	167	154
y1970	CHN	371	818.32	94.42	681.55	40.25	2.1	2013	1838	105	81	39	1694	167	155
y1970	CIV	2008	5.25	0.76	4.21	0.25	0.03	1975	2664	175	279	134	2355	168	159
y1970	CMR	1453	6.54	0.98	5.25	0.28	0.03	1990	2161	114	182	79	1968	169	159
y1970	COD	910	20.01	3.9	15.17	0.85	0.09	1935	2160	124	183	59	1977	168	157
y1970	COG	1917	1.37	0.25	1.05	0.06	0.01	1956	1890	105	263	37	1748	168	158
y1970	COK	9065	0.02	0	0.01	0.01	0	2204	2265	162	235	74	2029	173	162
y1970	COL	3607	22.06	1.71	16.83	2.95	0.57	1931	1934	326	468	48	1560	165	152
y1970	COM	1208	0.22	0.03	0.18	0.01	0	1927	2214	177	254	79	1958	164	155
y1970	CPV	1142	0.26	0.04	0.21	0.01	0	1966	1657	144	256	57	1456	170	160
y1970	CRI	5408	1.85	0.15	1.44	0.22	0.04	2000	2248	315	749	65	1868	166	153
y1970	CUB	4256	8.72	0.98	6.04	1.32	0.38	2089	2582	660	687	41	1881	168	157
y1970	CUW	14877	0.16	0.01	0.09	0.04	0.02	2209	3036	808	917	202	2026	168	157
y1970	CXR	48561	0	0	0	0	0	2220	2249	161	233	74	2014	169	158
y1970	CYM	22020	0.01	0	0.01	0	0	2235	2706	489	622	164	2053	168	157
y1970	CYP	6771	0.61	0.02	0.44	0.12	0.03	2208	3057	544	729	535	1978	168	157
y1970	CZE	11700	9.85	0.29	5.94	2.59	1.03	2400	3357	1005	922	141	2211	174	161
y1970	DEU	16030	78.16	2.06	50.74	19.5	5.86	2343	3098	1027	897	217	1854	174	161
y1970	DJI	4706	0.16	0.02	0.12	0.02	0	1975	1706	207	503	65	1434	167	157
y1970	DMA	2471	0.07	0.01	0.05	0.01	0	2159	2003	369	607	160	1474	172	161
y1970	DNK	17525	4.94	0.19	3.24	1.22	0.29	2369	3151	1168	979	156	1827	175	163
y1970	DOM	2649	4.51	0.5	3.47	0.44	0.1	1973	1956	254	496	105	1597	167	156
y1970	DZA	4387	14.55	1.69	10.72	1.7	0.44	1965	1672	161	310	93	1418	170	158
y1970	ECU	3513	6.07	0.41	4.88	0.68	0.1	1937	2171	339	499	93	1739	162	150
y1970	EGY	1626	35.06	2.11	25.43	5.28	2.24	2064	2270	148	321	150	1972	168	157
y1970	ERI	449	1.81	0.36	1.39	0.06	0	1956	1694	152	78	42	1500	168	157
y1970	ESH	2497	0.08	0.01	0.06	0.01	0	2040	2369	239	335	101	2029	169	157
y1970	ESP	11784	33.81	1	22.1	8.38	2.33	2236	2736	546	854	211	1979	168	156
y1970	EST	7488	1.36	0.05	0.84	0.34	0.13	2424	3350	812	749	100	2438	176	162
y1970	ETH	542	28.41	5.63	21.77	0.95	0.06	1940	1694	152	78	42	1500	167	156
y1970	FIN	13489	4.6	0.14	3.25	1	0.21	2349	3127	1257	764	92	1778	175	161
y1970	FJI	2436	0.51	0.04	0.38	0.07	0.02	2142	2292	371	414	34	1887	172	160
y1970	FLK	92096	0	0	0	0	0	2377	2799	506	643	169	2124	168	156
y1970	FRA	15652	52.04	2.03	33.16	13.47	3.38	2306	3304	1175	916	226	1903	172	160
y1970	FRO	39408	0.04	0	0.02	0.01	0.01	2346	3036	732	860	201	2103	168	156
y1970	FSM	2152	0.05	0	0.04	0.01	0	2067	2224	172	247	77	1975	168	157
y1970	GAB	10755	0.59	0.11	0.45	0.03	0	2038	1950	249	220	57	1644	168	158
y1970	GBR	15404	55.66	1.75	35.07	14.75	4.09	2299	3276	1244	916	142	1890	173	160
y1970	GEO	4056	4.12	0.3	2.97	0.69	0.16	2221	3350	812	749	100	2438	172	160
y1970	GGY	52422	0.06	0	0.03	0.02	0.01	2358	3191	888	990	212	2091	168	156
y1970	GHA	1044	8.59	1.27	6.8	0.45	0.07	1964	2145	136	253	62	1947	167	158
y1970	GIB	53121	0.03	0	0.01	0.01	0.01	2337	3010	726	853	199	2085	168	156
y1970	GIN	729	4.21	0.73	3.31	0.16	0.01	2004	2021	46	359	215	1760	169	158
y1970	GLP	27250	0.32	0.01	0.18	0.08	0.05	2179	3001	833	930	200	1968	168	157
y1970	GMB	1147	0.45	0.08	0.35	0.02	0	1993	2236	132	406	16	2088	166	161
y1970	GNB	852	0.72	0.13	0.56	0.03	0	2045	1532	145	283	57	1330	168	157
y1970	GNQ	1093	0.3	0.06	0.23	0.01	0	2000	2271	154	224	71	2046	167	157
y1970	GRC	12434	8.79	0.25	5.65	2.23	0.66	2300	3145	554	797	368	2223	169	157
y1970	GRD	2503	0.09	0.01	0.07	0.01	0	2040	2240	419	626	176	1645	172	161
y1970	GRL	24770	0.04	0	0.03	0.01	0	2199	2872	608	742	184	2080	165	153
y1970	GTM	3272	5.62	0.38	4.49	0.64	0.11	1938	2025	183	375	43	1799	162	148
y1970	GUF	21246	0.05	0	0.03	0.01	0.01	2218	2694	487	619	163	2044	168	157
y1970	GUM	30470	0.08	0	0.05	0.02	0.01	2282	3110	849	954	207	2054	169	158
y1970	GUY	2689	0.7	0.08	0.55	0.06	0.01	1955	2236	341	594	38	1857	167	156
y1970	HKG	7646	3.96	0.42	2.9	0.54	0.1	2081	2880	675	511	301	1904	165	153
y1970	HMD	0	0	0	0	0	0	2254	3083	793	911	205	2085	166	155
y1970	HND	2355	2.72	0.23	2.17	0.27	0.05	1938	2072	232	369	31	1809	166	152
y1970	HRV	10359	4.41	0.17	2.99	0.96	0.29	2374	3425	617	672	169	2639	174	160
y1970	HTI	1402	4.7	0.57	3.65	0.41	0.07	2041	1875	112	341	95	1668	169	157
y1970	HUN	7492	10.34	0.5	6.42	2.48	0.94	2383	3247	1073	611	185	1989	172	159
y1970	IDN	883	114.83	24.21	88.26	2.31	0.05	1853	1930	59	209	39	1832	160	149
y1970	IMN	86433	0.06	0	0.03	0.02	0.01	2375	3253	950	1038	215	2088	168	156
y1970	IND	827	553.58	193.04	346.31	13.45	0.78	1907	2108	101	291	65	1942	163	151
y1970	IOT	29669	0	0	0	0	0	2198	2249	161	233	74	2014	169	158
y1970	IRL	10001	2.95	0.09	2.15	0.6	0.11	2238	3435	1282	865	129	2024	172	159
y1970	IRN	7673	28.52	3.85	20.67	3.33	0.67	1993	2104	218	356	146	1740	167	155
y1970	IRQ	4896	9.92	0.92	7.01	1.47	0.52	1976	2140	216	429	155	1769	167	156
y1970	ISL	14135	0.21	0.01	0.14	0.05	0.01	2333	3013	1416	751	94	1503	178	165
y1970	ISR	12368	2.97	0.1	1.85	0.76	0.26	2235	3126	618	865	287	2221	170	158
y1970	ITA	14131	53.83	1.5	34	14.39	3.94	2258	3448	649	1028	298	2501	169	157
y1970	JAM	6967	1.87	0.16	1.42	0.22	0.07	2029	2493	428	704	93	1972	170	160
y1970	JEY	34681	0.12	0	0.06	0.04	0.02	2340	3238	935	1027	215	2088	168	156
y1970	JOR	2608	1.73	0.11	1.24	0.28	0.1	2051	2163	186	497	117	1860	168	156
y1970	JPN	13734	104.34	9.43	82.98	11.38	0.55	2133	2734	422	610	133	2179	165	153
y1970	KAZ	5147	12.76	0.93	9.46	1.92	0.45	2140	3350	812	749	100	2438	169	157
y1970	KEN	1076	11.26	1.91	8.95	0.37	0.03	1930	2316	238	255	34	2044	171	160
y1970	KGZ	1940	2.96	0.23	2.28	0.38	0.07	2057	3350	812	749	100	2438	167	156
y1970	KHM	849	6.99	1.26	5.43	0.27	0.03	1887	2085	118	125	62	1905	160	152
y1970	KIR	4735	0.05	0	0.04	0.01	0	2071	2687	283	505	76	2328	168	158
y1970	KNA	2533	0.04	0	0.03	0.01	0	2123	2078	387	783	42	1649	168	160
y1970	KOR	3039	32.24	2.98	27.35	1.86	0.05	2004	2816	103	227	95	2618	167	154
y1970	KWT	89049	0.74	0.03	0.45	0.17	0.09	2132	2568	477	587	253	1838	169	157
y1970	LAO	621	2.69	0.5	2.12	0.07	0	1883	2018	102	93	44	1872	158	150
y1970	LBN	12658	2.3	0.18	1.57	0.41	0.14	2084	2511	390	565	255	1866	169	156
y1970	LBR	1619	1.42	0.21	1.13	0.07	0.01	1935	2390	95	293	46	2249	163	156
y1970	LBY	29895	2.13	0.17	1.49	0.34	0.13	2053	2262	336	513	231	1695	170	157
y1970	LCA	3759	0.1	0.01	0.08	0.01	0	1954	1905	387	521	162	1356	170	161
y1970	LIE	78645	0.02	0	0.01	0.01	0	2378	2924	619	756	188	2117	168	156
y1970	LKA	1201	12.49	2.64	9.4	0.42	0.03	1932	2265	103	349	68	2094	162	151
y1970	LSO	515	1.04	0.18	0.79	0.05	0.02	1955	2014	129	162	29	1856	165	157
y1970	LTU	9401	3.14	0.12	2.07	0.67	0.28	2327	3350	812	749	100	2438	174	161
y1970	LUX	23109	0.34	0.01	0.22	0.09	0.02	2348	3066	1014	919	174	1878	173	161
y1970	LVA	7312	2.36	0.1	1.45	0.57	0.24	2390	3350	812	749	100	2438	174	162
y1970	MAC	7855	0.25	0.02	0.16	0.05	0.02	2195	1864	428	248	65	1371	168	157
y1970	MAF	16769	0	0	0	0	0	2219	2706	489	622	164	2053	168	157
y1970	MAR	1681	16.01	1.82	11.99	1.79	0.41	1971	2338	180	403	91	2067	167	157
y1970	MCO	126235	0.03	0	0.01	0.01	0.01	2391	2924	619	756	188	2117	168	156
y1970	MDA	3095	3.05	0.19	2.23	0.49	0.14	2215	3350	812	749	100	2438	169	159
y1970	MDG	1391	6.58	1.17	5.11	0.28	0.02	1910	2503	279	150	78	2146	164	154
y1970	MDV	926	0.11	0.02	0.09	0	0	1841	1778	273	466	169	1336	160	149
y1970	MEX	6994	52.03	3.22	38.18	8.28	2.35	1983	2536	310	535	73	2153	164	152
y1970	MHL	4346	0.01	0	0.01	0	0	2091	2179	156	226	71	1952	165	154
y1970	MKD	6782	1.72	0.08	1.23	0.32	0.09	2252	3425	617	672	169	2639	173	158
y1970	MLI	574	5.94	1.03	4.66	0.23	0.02	2017	1966	261	220	50	1655	170	161
y1970	MLT	4582	0.3	0.01	0.18	0.08	0.03	2241	3131	770	808	182	2179	166	155
y1970	MMR	252	26.38	5.5	19.85	0.96	0.07	1914	1510	99	179	57	1354	162	152
y1970	MNE	9889	0.52	0.03	0.39	0.08	0.02	2218	3425	617	672	169	2639	173	160
y1970	MNG	1433	1.28	0.09	0.99	0.17	0.03	1995	2213	981	148	12	1220	165	154
y1970	MNP	13292	0.01	0	0.01	0	0	2147	2248	161	233	74	2013	169	158
y1970	MOZ	414	9.16	1.36	7.44	0.33	0.03	1952	1817	66	203	62	1689	164	156
y1970	MRT	1525	1.15	0.2	0.9	0.04	0.01	1924	1976	641	219	58	1277	168	160
y1970	MSR	8435	0.01	0	0.01	0	0	2180	2717	491	624	165	2061	168	157
y1970	MTQ	29395	0.34	0.01	0.19	0.09	0.05	2192	3026	850	944	201	1975	168	157
y1970	MUS	2446	0.82	0.12	0.65	0.04	0.01	1979	2348	188	726	35	2125	166	153
y1970	MWI	578	4.61	0.73	3.74	0.13	0.01	1919	2342	83	123	56	2203	165	156
y1970	MYS	2615	10.81	1.92	8.5	0.36	0.03	1886	2586	292	557	94	2200	164	153
y1970	MYT	10475	0.03	0	0.02	0.01	0	2081	2265	203	288	88	1974	168	157
y1970	NAM	4440	0.78	0.16	0.56	0.05	0.01	1980	2196	379	390	51	1766	169	161
y1970	NCL	44611	0.11	0	0.06	0.03	0.02	2259	3140	779	718	132	2229	168	157
y1970	NER	951	4.51	0.81	3.5	0.18	0.02	1953	1959	215	49	26	1718	170	161
y1970	NFK	8539	0	0	0	0	0	2134	2257	162	234	74	2021	168	157
y1970	NGA	1343	55.99	10.98	43.14	1.75	0.12	1955	1994	61	348	114	1819	166	157
y1970	NIC	3433	2.4	0.16	1.85	0.31	0.08	1971	2067	353	389	36	1678	165	153
y1970	NIU	5715	0	0	0	0	0	2202	2313	166	240	76	2071	172	160
y1970	NLD	18388	13.04	0.49	9.34	2.75	0.46	2361	3021	1026	1030	184	1811	177	164
y1970	NOR	17939	3.88	0.13	2.66	0.89	0.2	2354	3012	1053	892	157	1802	176	163
y1970	NPL	597	12	3.17	8.51	0.3	0.02	1887	1773	154	66	29	1590	160	150
y1970	NRU	43723	0	0	0	0	0	2230	2191	157	227	72	1962	167	156
y1970	NZL	15914	2.81	0.08	1.8	0.71	0.22	2280	2957	1296	659	173	1488	174	161
y1970	OMN	7616	0.73	0.11	0.54	0.07	0.01	1915	2618	545	669	167	1906	164	154
y1970	PAK	1049	58.09	15.83	39.98	2.04	0.24	1921	2373	299	402	64	2010	167	155
y1970	PAN	4313	1.51	0.11	1.15	0.21	0.04	2005	2191	402	423	70	1719	165	153
y1970	PCN	3731	0	0	0	0	0	2204	2299	165	239	75	2059	167	155
y1970	PER	5230	13.34	0.67	10.19	2.08	0.4	1965	2192	256	475	126	1810	162	150
y1970	PHL	1840	35.8	6.59	28.09	1.07	0.05	1848	1809	256	308	115	1438	160	151
y1970	PLW	15047	0.01	0	0.01	0	0	2176	2234	160	232	73	2001	167	157
y1970	PNG	1981	2.52	0.15	2.02	0.29	0.06	2014	2319	241	336	101	1977	162	155
y1970	POL	6206	32.66	1.83	22.14	6.6	2.09	2312	3420	1050	639	106	2264	171	159
y1970	PRI	10548	2.72	0.21	1.89	0.45	0.17	2127	2885	659	787	189	2037	168	156
y1970	PRK	1484	14.41	1.79	11.57	0.97	0.08	2014	2073	147	198	69	1857	166	155
y1970	PRT	7940	8.68	0.37	6.36	1.65	0.3	2160	3005	449	854	236	2320	165	156
y1970	PRY	2309	2.47	0.19	2	0.24	0.04	2008	2456	426	384	146	1884	168	156
y1970	PSE	2407	1.97	0.13	1.44	0.3	0.1	2019	2350	273	376	111	1966	169	157
y1970	PYF	14881	0.12	0	0.07	0.03	0.02	2218	2903	669	708	142	2092	173	162
y1970	QAT	109080	0.12	0.01	0.07	0.03	0.01	2244	3336	1022	1094	219	2095	168	157
y1970	REU	26590	0.46	0.01	0.27	0.12	0.06	2155	2947	800	901	196	1951	169	157
y1970	ROU	3976	20.25	1.53	14.19	3.6	0.93	2256	2860	519	529	108	2233	170	158
y1970	RUS	9930	130.39	5.78	83.36	28.59	12.66	2336	3350	812	749	100	2438	172	160
y1970	RWA	706	3.76	0.55	3.07	0.13	0.01	1923	2194	36	178	19	2139	166	157
y1970	SAU	16814	5.84	0.67	4.19	0.79	0.19	1944	1891	159	246	244	1488	166	155
y1970	SDN	1194	10.28	1.59	8.21	0.44	0.04	1949	1954	296	394	79	1579	167	157
y1970	SEN	1456	4.25	0.75	3.26	0.21	0.03	2008	2191	192	336	69	1930	172	162
y1970	SGP	7562	2.08	0.19	1.55	0.29	0.05	2087	2781	569	701	177	2035	167	155
y1970	SGS	25439	0	0	0	0	0	2362	2781	503	639	168	2110	166	155
y1970	SHN	7668	0	0	0	0	0	2259	2462	221	313	96	2145	168	156
y1970	SJM	67813	0	0	0	0	0	2368	2918	617	754	187	2114	168	156
y1970	SLB	1887	0.16	0.01	0.13	0.02	0	2001	2284	271	119	92	1921	165	154
y1970	SLE	932	2.69	0.44	2.1	0.13	0.02	2000	2297	88	644	92	2117	166	157
y1970	SLV	4105	3.67	0.27	2.87	0.44	0.09	1952	1741	182	372	73	1486	166	150
y1970	SMR	25408	0.02	0	0.01	0.01	0	2329	2924	619	756	188	2117	168	156
y1970	SOM	1040	3.45	0.54	2.73	0.16	0.02	1944	1936	824	246	67	1045	167	157
y1970	SPM	41364	0	0	0	0	0	2349	3101	798	916	206	2097	168	156
y1970	SRB	10448	1.22	0.06	0.84	0.25	0.07	2300	3425	617	672	169	2639	174	161
y1970	SSD	1500	3.65	0.61	2.67	0.3	0.07	2006	1954	296	394	79	1579	169	157
y1970	STP	1188	0.07	0.01	0.06	0	0	1948	2116	127	331	34	1955	168	158
y1970	SUR	5966	0.36	0.03	0.28	0.04	0.01	2017	2227	291	589	52	1884	169	158
y1970	SVK	7708	4.55	0.21	3.23	0.89	0.22	2336	3357	1005	922	141	2211	174	162
y1970	SVN	10788	1.72	0.08	1.2	0.35	0.09	2324	3425	617	672	169	2639	173	160
y1970	SWE	18022	8.04	0.26	5.2	2.07	0.51	2394	2870	934	988	153	1783	176	164
y1970	SWZ	1513	0.45	0.08	0.35	0.02	0	1908	2298	290	460	58	1950	168	158
y1970	SXM	14459	0.03	0	0.02	0.01	0	2208	2706	489	622	164	2053	168	157
y1970	SYC	6063	0.05	0.01	0.04	0	0	2049	2563	359	480	136	2068	171	160
y1970	SYR	1981	6.35	0.73	4.74	0.69	0.19	1967	2346	258	407	177	1911	167	156
y1970	TCA	6559	0	0	0	0	0	2166	2723	492	625	165	2066	168	157
y1970	TCD	983	3.65	0.69	2.81	0.14	0.01	2013	2113	144	145	52	1917	170	162
y1970	TGO	1163	2.12	0.34	1.68	0.09	0.01	1970	2091	67	188	35	1989	168	158
y1970	THA	1552	36.89	6.27	29.37	1.16	0.09	1917	2185	207	129	81	1897	163	153
y1970	TJK	2149	2.93	0.25	2.3	0.33	0.05	2007	3350	812	749	100	2438	169	157
y1970	TKL	940	0	0	0	0	0	2184	2315	166	240	76	2073	171	161
y1970	TKM	3477	2.19	0.16	1.68	0.29	0.06	2059	3350	812	749	100	2438	169	160
y1970	TLS	967	0.6	0.13	0.46	0.01	0	1884	1685	342	65	36	1307	159	151
y1970	TON	2086	0.09	0	0.06	0.02	0.01	2192	2392	228	321	98	2066	175	164
y1970	TTO	10150	0.94	0.1	0.75	0.08	0.01	2061	2462	418	641	89	1955	171	160
y1970	TUN	2372	5.06	0.59	3.72	0.6	0.15	2011	2366	170	617	149	2047	169	156
y1970	TUR	4975	34.87	3	25.94	4.69	1.24	2058	3139	433	448	382	2324	169	155
y1970	TUV	2180	0.01	0	0.01	0	0	2151	2259	162	234	74	2023	168	159
y1970	TWN	2815	14.56	1.84	12.06	0.65	0.01	2009	2601	337	358	131	2133	166	155
y1970	TZA	727	13.61	2.24	10.86	0.47	0.04	1937	1707	156	210	66	1485	166	156
y1970	UGA	748	9.44	1.39	7.67	0.35	0.03	1946	2412	145	446	20	2247	168	159
y1970	UKR	5943	47.08	2.12	30.33	10.45	4.18	2344	3350	812	749	100	2438	173	160
y1970	UMI	19835	0	0	0	0	0	2236	2266	163	235	74	2029	167	156
y1970	URY	5367	2.81	0.12	1.79	0.65	0.25	2266	3028	1243	605	92	1693	170	156
y1970	USA	20648	205.05	7.21	130.53	48.57	18.74	2352	3021	979	1096	166	1876	176	162
y1970	UZB	1571	12.11	0.91	9.46	1.48	0.26	2027	3350	812	749	100	2438	169	157
y1970	VAT	33607	0	0	0	0	0	2347	2922	618	755	187	2117	167	156
y1970	VCT	2190	0.09	0.01	0.07	0.01	0	1963	2251	295	645	69	1887	169	158
y1970	VEN	10468	11.59	0.58	8.19	2.16	0.66	2025	2336	338	699	60	1938	167	154
y1970	VGB	5866	0.01	0	0.01	0	0	2158	2724	492	626	165	2067	168	157
y1970	VIR	36389	0.06	0	0.03	0.02	0.01	2272	3068	826	933	204	2038	168	157
y1970	VNM	510	43.41	10.08	32.17	1.12	0.04	1841	2014	128	121	59	1827	161	151
y1970	VUT	2795	0.09	0.01	0.07	0.01	0	2045	2571	536	324	81	1954	166	158
y1970	WLF	12976	0.01	0	0.01	0	0	2146	2248	161	233	74	2013	169	158
y1970	WSM	3011	0.14	0	0.1	0.03	0.01	2139	2225	319	374	150	1756	171	160
y1970	YEM	828	6.19	1.15	4.58	0.41	0.05	1896	1839	139	210	54	1646	163	152
y1970	ZAF	6834	22.84	3.68	16.05	2.08	1.03	2007	2817	432	647	81	2304	168	158
y1970	ZMB	2086	4.17	0.61	3.3	0.23	0.03	1940	2247	164	309	35	2048	168	158
y1970	ZWE	573	5.17	0.87	3.96	0.27	0.07	1944	2277	195	331	17	2065	169	160
y1975	ABW	9478	0.06	0	0.04	0.01	0.01	2251	2808	520	657	172	2116	169	158
y1975	AFG	703	12.59	3.3	8.93	0.33	0.03	1898	2755	262	112	90	2403	164	155
y1975	AGO	3295	7.68	1.41	5.97	0.27	0.03	1939	1861	131	257	36	1694	168	158
y1975	AIA	12049	0	0	0	0	0	2236	2804	545	680	175	2084	169	158
y1975	ALA	55617	0.02	0	0.01	0.01	0	2373	3083	767	891	205	2111	168	157
y1975	ALB	3362	2.41	0.11	1.86	0.36	0.08	2159	2491	359	346	118	2014	171	159
y1975	AND	49488	0.03	0	0.02	0.01	0	2321	2983	649	786	193	2141	170	158
y1975	ARE	67849	0.56	0.04	0.34	0.13	0.05	2359	3140	807	499	294	2039	169	157
y1975	ARG	8752	26.06	0.79	16.85	6.01	2.41	2244	3255	1048	925	155	2052	170	157
y1975	ARM	2360	2.83	0.17	2.03	0.51	0.12	2197	3336	871	759	114	2351	170	156
y1975	ASM	12963	0.04	0	0.02	0.01	0.01	2324	2376	194	277	86	2096	173	162
y1975	ATA	9225	0	0	0	0	0	2281	2875	559	698	179	2137	168	157
y1975	ATF	10465	0	0	0	0	0	2311	2413	197	282	88	2128	167	156
y1975	ATG	5242	0.07	0.01	0.05	0.01	0	2160	1854	483	528	149	1222	170	159
y1975	AUS	19085	13.9	0.39	8.72	3.64	1.15	2367	3088	1170	890	167	1751	175	162
y1975	AUT	18631	7.58	0.31	5.03	1.77	0.47	2352	3139	1080	920	229	1830	174	162
y1975	AZE	3836	5.68	0.35	4.25	0.88	0.2	2132	3336	871	759	114	2351	170	157
y1975	BDI	372	3.67	0.63	2.91	0.12	0.01	1935	2037	53	81	27	1957	167	156
y1975	BEL	18108	9.81	0.2	5.84	2.85	0.92	2366	3160	1071	926	163	1926	173	161
y1975	BEN	1033	3.27	0.54	2.57	0.14	0.02	1989	1595	92	252	58	1445	169	159
y1975	BES	18855	0.01	0	0.01	0	0	2264	2802	544	680	175	2083	169	158
y1975	BFA	624	6.15	1.11	4.85	0.18	0.01	1984	1506	69	230	49	1388	169	162
y1975	BGD	613	71.31	21.27	48.42	1.54	0.08	1831	1944	64	140	35	1845	163	150
y1975	BGR	5188	8.71	0.28	5.54	2.18	0.71	2399	3495	642	905	233	2620	173	160
y1975	BHR	19535	0.26	0.02	0.17	0.05	0.02	2146	2988	766	881	199	2023	166	156
y1975	BHS	14715	0.18	0.01	0.13	0.03	0.01	2125	2342	809	548	178	1355	170	159
y1975	BIH	764	3.99	0.19	2.99	0.67	0.14	2347	3578	744	742	161	2673	176	164
y1975	BLM	25600	0	0	0	0	0	2283	2803	544	680	175	2084	169	158
y1975	BLR	5318	9.37	0.43	6.31	1.95	0.68	2320	3336	871	759	114	2351	173	161
y1975	BLZ	3330	0.14	0.01	0.1	0.02	0.01	1989	2411	733	459	141	1537	166	154
y1975	BMU	42079	0.05	0	0.03	0.01	0.01	2258	2713	1130	689	297	1286	170	159
y1975	BOL	3336	5.01	0.26	3.95	0.67	0.13	1978	2130	373	349	122	1635	163	151
y1975	BRA	6158	107.62	9.09	80.33	14.99	3.21	2083	2489	352	710	76	2061	169	156
y1975	BRB	14228	0.25	0.02	0.18	0.04	0.01	2196	2795	744	874	87	1964	172	160
y1975	BRN	63128	0.15	0.02	0.12	0.01	0	1943	2093	300	541	149	1644	162	151
y1975	BTN	772	0.35	0.08	0.26	0.01	0	1922	2161	123	181	59	1979	163	153
y1975	BVT	0	0	0	0	0	0	2261	2841	552	689	177	2112	166	155
y1975	BWA	2456	0.83	0.17	0.61	0.04	0.01	1969	1949	275	284	32	1642	171	161
y1975	CAF	985	2.01	0.37	1.53	0.1	0.01	1988	2346	124	417	20	2202	167	158
y1975	CAN	20759	23.2	0.7	15.16	5.65	1.69	2385	2863	1002	849	192	1669	175	161
y1975	CCK	46098	0	0	0	0	0	2317	2372	194	277	86	2092	169	157
y1975	CHE	26007	6.35	0.29	4.46	1.34	0.26	2311	3226	1176	963	279	1771	173	162
y1975	CHL	4156	10.44	0.31	7.2	2.14	0.79	2179	2486	387	564	126	1973	167	154
y1975	CHN	436	916.4	103.42	760.75	49.22	3.01	2038	1909	126	94	43	1740	167	156
y1975	CIV	2134	6.6	0.93	5.3	0.33	0.04	1979	2697	156	300	77	2464	168	159
y1975	CMR	1718	7.46	1.05	5.98	0.38	0.05	1991	2330	103	218	90	2137	170	160
y1975	COD	872	22.9	4.49	17.39	0.93	0.09	1935	2154	120	176	57	1977	168	157
y1975	COG	2310	1.58	0.27	1.22	0.08	0.01	1965	1989	101	317	34	1854	168	158
y1975	COK	9061	0.01	0	0.01	0	0	2237	2334	190	272	85	2059	173	163
y1975	COL	4158	24.76	1.73	18.63	3.62	0.78	1980	2116	324	590	52	1740	166	153
y1975	COM	1244	0.26	0.04	0.21	0.01	0	1929	2163	142	206	66	1955	165	155
y1975	CPV	1119	0.27	0.05	0.21	0.01	0	1994	1717	267	157	52	1398	171	160
y1975	CRI	6246	2.1	0.15	1.61	0.28	0.06	2061	2420	361	877	84	1975	167	154
y1975	CUB	5109	9.44	0.95	6.43	1.58	0.48	2129	2670	680	705	53	1937	168	157
y1975	CUW	15105	0.16	0.01	0.09	0.04	0.02	2249	3097	830	939	206	2061	169	158
y1975	CXR	48598	0	0	0	0	0	2256	2319	189	271	84	2046	169	158
y1975	CYM	25827	0.01	0	0.01	0	0	2283	2802	544	680	175	2083	169	158
y1975	CYP	6131	0.65	0.02	0.47	0.13	0.03	2246	2374	379	597	430	1565	169	158
y1975	CZE	13187	10.06	0.24	5.99	2.71	1.12	2403	3366	1072	936	128	2166	175	161
y1975	DEU	17803	78.68	1.85	50.28	20.17	6.38	2393	3112	1046	939	219	1847	174	162
y1975	DJI	4504	0.22	0.03	0.17	0.02	0	1980	1660	251	527	58	1351	167	157
y1975	DMA	3088	0.07	0.01	0.05	0.01	0	2209	1991	354	549	207	1430	172	161
y1975	DNK	18701	5.05	0.18	3.29	1.27	0.31	2391	2985	1075	1006	139	1771	176	164
y1975	DOM	3395	5.14	0.5	3.89	0.6	0.15	2022	2080	238	550	115	1727	168	156
y1975	DZA	4686	16.71	1.88	12.25	2.03	0.55	1990	2054	207	377	123	1724	170	158
y1975	ECU	4787	6.98	0.33	5.53	0.94	0.18	1970	2207	335	647	106	1766	163	151
y1975	EGY	1705	39.19	2.27	28.34	6.04	2.54	2083	2429	158	401	166	2105	168	157
y1975	ERI	476	2.08	0.41	1.59	0.07	0.01	1959	1497	118	67	44	1335	169	157
y1975	ESH	2497	0.07	0.01	0.05	0.01	0	2038	2360	234	329	100	2026	169	158
y1975	ESP	14525	35.77	0.75	22.81	9.31	2.9	2266	2985	634	948	257	2094	169	157
y1975	EST	8296	1.43	0.05	0.87	0.36	0.15	2442	3336	871	759	114	2351	176	163
y1975	ETH	544	32.57	6.45	24.96	1.09	0.07	1942	1497	118	67	44	1335	167	157
y1975	FIN	15974	4.72	0.12	3.24	1.09	0.27	2398	3204	1361	770	124	1719	175	162
y1975	FJI	2918	0.58	0.04	0.42	0.09	0.03	2196	2335	440	422	41	1854	173	161
y1975	FLK	91954	0	0	0	0	0	2390	2866	557	695	179	2130	168	157
y1975	FRA	18034	54.25	1.87	34.03	14.41	3.94	2338	3241	1203	919	187	1851	173	160
y1975	FRO	39074	0.04	0	0.02	0.01	0.01	2358	3083	767	891	205	2111	168	157
y1975	FSM	2972	0.06	0	0.04	0.01	0.01	2065	2283	227	318	96	1960	168	158
y1975	GAB	18070	0.65	0.11	0.49	0.04	0.01	2038	2198	305	424	42	1851	168	158
y1975	GBR	17032	56.23	1.6	34.96	15.21	4.46	2331	3120	1182	892	125	1813	174	160
y1975	GEO	4672	4.31	0.28	3.05	0.78	0.2	2263	3336	871	759	114	2351	172	160
y1975	GGY	52422	0.06	0	0.03	0.02	0.01	2371	3210	895	997	214	2101	168	157
y1975	GHA	955	9.83	1.49	7.79	0.48	0.07	1965	2021	126	234	68	1827	168	159
y1975	GIB	52923	0.03	0	0.01	0.01	0.01	2359	3066	762	886	203	2101	168	157
y1975	GIN	797	4.37	0.75	3.42	0.18	0.02	2007	2167	58	336	187	1922	169	159
y1975	GLP	27250	0.34	0.01	0.19	0.09	0.05	2202	3033	845	942	202	1986	169	158
y1975	GMB	1254	0.52	0.09	0.41	0.02	0	1980	1810	129	269	17	1664	166	161
y1975	GNB	998	0.77	0.13	0.61	0.03	0	1986	1679	138	293	75	1466	169	158
y1975	GNQ	1525	0.26	0.05	0.2	0.01	0	1965	2254	174	250	78	2002	168	158
y1975	GRC	15210	9.06	0.19	5.67	2.41	0.79	2338	3340	637	928	379	2324	170	157
y1975	GRD	2875	0.09	0.01	0.07	0.01	0	2115	2048	430	492	144	1474	173	162
y1975	GRL	31431	0.04	0	0.03	0.01	0	2226	2917	634	769	189	2094	166	154
y1975	GTM	3822	6.42	0.36	5.1	0.8	0.16	1950	2124	167	464	53	1904	162	148
y1975	GUF	21252	0.05	0	0.03	0.01	0.01	2224	2909	687	812	192	2030	169	158
y1975	GUM	30473	0.09	0	0.05	0.03	0.01	2301	3152	873	975	210	2069	169	158
y1975	GUY	3212	0.74	0.08	0.57	0.07	0.02	2007	2415	297	632	52	2066	168	157
y1975	HKG	9388	4.46	0.44	3.18	0.69	0.15	2153	2910	686	512	270	1954	166	154
y1975	HMD	0	0	0	0	0	0	2261	3116	819	933	208	2089	166	155
y1975	HND	2663	3.15	0.25	2.51	0.33	0.06	1954	2073	226	432	31	1816	166	152
y1975	HRV	11317	4.52	0.15	3.01	1.03	0.33	2400	3578	744	742	161	2673	175	161
y1975	HTI	1524	5.13	0.61	3.97	0.47	0.08	2060	1926	113	356	97	1716	170	158
y1975	HUN	9388	10.54	0.37	6.35	2.72	1.1	2395	3379	1114	748	193	2072	173	160
y1975	IDN	1174	130.72	26.24	100.08	4.11	0.29	1876	2080	61	226	38	1981	160	150
y1975	IMN	86559	0.06	0	0.03	0.02	0.01	2388	3279	963	1050	217	2099	168	157
y1975	IND	863	621.3	216.08	387.91	16.18	1.13	1920	2056	107	298	65	1884	163	151
y1975	IOT	29669	0	0	0	0	0	2234	2319	189	271	84	2046	169	158
y1975	IRL	11559	3.2	0.08	2.3	0.67	0.15	2257	3462	1287	896	131	2044	173	160
y1975	IRN	9807	32.73	4.04	23.35	4.31	1.03	2024	2433	271	479	179	1983	168	155
y1975	IRQ	6167	11.69	0.92	8.18	1.89	0.7	1988	2200	202	468	175	1823	168	156
y1975	ISL	18218	0.21	0.01	0.14	0.05	0.01	2382	2972	1521	653	107	1344	179	166
y1975	ISR	15262	3.45	0.08	2.1	0.92	0.35	2248	3190	636	888	282	2272	171	158
y1975	ITA	15795	55.45	1.32	34.48	15.22	4.43	2282	3383	689	1008	263	2431	170	158
y1975	JAM	7145	2.03	0.18	1.53	0.24	0.08	2073	2648	442	760	107	2099	171	161
y1975	JEY	33591	0.13	0	0.07	0.04	0.02	2351	3258	941	1034	216	2101	168	157
y1975	JOR	2573	2.07	0.13	1.49	0.33	0.12	2044	2137	193	468	101	1843	169	157
y1975	JPN	15880	111.94	9.19	88.06	13.47	1.22	2145	2712	461	601	138	2113	166	153
y1975	KAZ	5810	13.76	0.93	10.05	2.22	0.56	2186	3336	871	759	114	2351	169	158
y1975	KEN	1154	13.48	2.24	10.73	0.47	0.04	1930	2322	244	248	33	2045	171	160
y1975	KGZ	2098	3.3	0.25	2.53	0.44	0.08	2091	3336	871	759	114	2351	168	157
y1975	KHM	635	7.52	1.44	5.86	0.21	0.01	1903	1593	85	78	55	1453	161	152
y1975	KIR	8309	0.05	0	0.04	0.01	0	2131	2913	319	533	88	2506	169	159
y1975	KNA	3147	0.04	0	0.03	0.01	0	2169	2210	422	871	55	1733	168	161
y1975	KOR	4041	35.29	2.78	29.51	2.77	0.23	2068	3103	159	296	132	2812	168	155
y1975	KWT	58019	1.02	0.05	0.64	0.22	0.11	2100	2537	516	634	242	1779	170	157
y1975	LAO	705	3.05	0.56	2.4	0.09	0	1887	1934	80	74	35	1819	159	151
y1975	LBN	13259	2.58	0.2	1.75	0.47	0.16	2121	2438	309	612	228	1901	170	157
y1975	LBR	1529	1.62	0.24	1.29	0.08	0.01	1928	2270	93	387	44	2133	164	157
y1975	LBY	25341	2.64	0.22	1.89	0.4	0.13	2046	2994	431	626	304	2259	170	158
y1975	LCA	4175	0.11	0.01	0.09	0.01	0	2015	1897	368	569	137	1392	170	162
y1975	LIE	78389	0.03	0	0.01	0.01	0.01	2402	2974	647	784	192	2135	168	157
y1975	LKA	1272	13.76	2.91	10.29	0.52	0.04	1961	2169	86	133	57	2026	163	151
y1975	LSO	596	1.15	0.19	0.88	0.06	0.02	1958	2082	148	248	33	1901	166	158
y1975	LTU	10496	3.31	0.11	2.14	0.74	0.32	2367	3336	871	759	114	2351	174	161
y1975	LUX	25151	0.35	0.01	0.23	0.09	0.02	2396	3160	1071	926	163	1926	174	161
y1975	LVA	8331	2.46	0.08	1.49	0.62	0.27	2414	3336	871	759	114	2351	175	162
y1975	MAC	10675	0.24	0.01	0.15	0.06	0.02	2299	2126	509	345	71	1546	169	157
y1975	MAF	15027	0	0	0	0	0	2250	2803	544	680	175	2084	169	158
y1975	MAR	1970	17.8	1.88	13.31	2.11	0.5	1995	2614	155	524	105	2354	168	157
y1975	MCO	143879	0.03	0	0.01	0.01	0.01	2418	2974	647	784	192	2135	168	157
y1975	MDA	3432	3.26	0.18	2.35	0.57	0.16	2257	3336	871	759	114	2351	170	159
y1975	MDG	1287	7.56	1.37	5.89	0.28	0.02	1903	2541	258	200	96	2187	165	155
y1975	MDV	884	0.14	0.03	0.11	0	0	1870	1781	216	368	170	1395	161	150
y1975	MEX	8245	60.87	3.25	44.1	10.33	3.19	2006	2711	396	625	85	2230	165	152
y1975	MHL	5561	0.03	0	0.02	0.01	0	2133	2239	183	261	81	1975	166	154
y1975	MKD	7287	1.8	0.08	1.26	0.36	0.1	2284	3578	744	742	161	2673	174	158
y1975	MLI	604	6.49	1.12	5.08	0.26	0.03	2012	1863	219	263	62	1582	171	161
y1975	MLT	6172	0.31	0.01	0.17	0.09	0.04	2295	3222	787	799	201	2234	167	155
y1975	MMR	259	29.72	6.22	22.35	1.07	0.08	1921	1534	93	159	59	1382	163	152
y1975	MNE	10213	0.55	0.03	0.41	0.09	0.02	2259	3578	744	742	161	2673	174	161
y1975	MNG	1629	1.49	0.1	1.15	0.2	0.04	2009	2187	998	180	16	1173	166	155
y1975	MNP	13328	0.01	0	0.01	0	0	2182	2318	189	271	84	2045	169	158
y1975	MOZ	440	10.34	1.52	8.4	0.39	0.03	1954	1850	63	260	41	1746	165	156
y1975	MRT	1563	1.33	0.23	1.04	0.05	0.01	1928	1954	510	199	40	1404	168	160
y1975	MSR	8437	0.01	0	0.01	0	0	2218	2815	547	683	175	2093	169	158
y1975	MTQ	29395	0.34	0.01	0.19	0.09	0.05	2226	3069	862	958	204	2003	169	157
y1975	MUS	3180	0.89	0.12	0.69	0.07	0.01	2055	2475	233	763	48	2194	167	153
y1975	MWI	714	5.28	0.8	4.29	0.18	0.01	1919	2377	84	143	58	2235	165	156
y1975	MYS	3514	12.16	1.96	9.45	0.65	0.1	1932	2593	343	544	74	2176	164	153
y1975	MYT	10481	0.04	0	0.03	0.01	0	2064	2264	213	301	92	1959	169	158
y1975	NAM	4589	0.9	0.19	0.65	0.05	0.01	1970	2141	315	393	51	1775	169	161
y1975	NCL	43031	0.13	0	0.07	0.04	0.02	2276	3023	748	719	123	2152	169	158
y1975	NER	770	5.18	0.97	4.04	0.16	0.01	1949	2008	180	74	41	1787	170	161
y1975	NFK	8614	0	0	0	0	0	2166	2327	190	272	85	2052	169	158
y1975	NGA	1625	63.37	11.81	48.74	2.56	0.26	1958	1835	68	326	110	1657	167	158
y1975	NIC	3782	2.8	0.18	2.14	0.38	0.1	1984	2033	374	447	43	1616	166	153
y1975	NIU	5671	0	0	0	0	0	2240	2389	195	279	87	2107	172	160
y1975	NLD	20737	13.67	0.47	9.62	3	0.58	2405	2973	1010	981	168	1795	178	165
y1975	NOR	21735	4.01	0.11	2.69	0.96	0.25	2381	2965	1115	785	161	1689	177	164
y1975	NPL	602	13.32	3.52	9.45	0.33	0.02	1888	1685	162	69	33	1490	161	150
y1975	NRU	39667	0	0	0	0	0	2258	2255	184	263	82	1989	167	157
y1975	NZL	17701	3.08	0.08	1.95	0.79	0.26	2316	3133	1412	670	168	1553	174	162
y1975	OMN	9313	0.89	0.12	0.65	0.1	0.02	1943	2676	585	708	173	1918	165	155
y1975	PAK	1105	66.78	18.06	45.91	2.49	0.32	1917	2246	292	395	74	1880	167	155
y1975	PAN	4793	1.75	0.12	1.31	0.26	0.06	2036	2366	456	502	63	1847	166	154
y1975	PCN	3731	0	0	0	0	0	2221	2359	193	275	86	2080	167	156
y1975	PER	5867	15.23	0.66	11.53	2.51	0.53	1991	2183	239	559	103	1841	162	150
y1975	PHL	2132	41.29	7.34	32.2	1.61	0.14	1871	2008	235	359	120	1653	161	150
y1975	PLW	14634	0.01	0	0.01	0	0	2205	2301	188	269	84	2029	167	157
y1975	PNG	2088	2.88	0.17	2.31	0.33	0.07	2000	2312	246	342	102	1964	162	155
y1975	POL	7781	34.01	1.43	22.33	7.63	2.62	2354	3535	1189	735	109	2237	172	160
y1975	PRI	11100	3	0.23	2.06	0.51	0.2	2165	2944	681	810	193	2070	169	156
y1975	PRK	2144	16.27	1.72	12.85	1.5	0.2	2055	2128	187	141	109	1832	166	155
y1975	PRT	9297	9.08	0.31	6.54	1.84	0.39	2192	3025	500	955	221	2304	166	157
y1975	PRY	2776	2.79	0.18	2.23	0.32	0.06	2052	2377	380	417	144	1853	169	156
y1975	PSE	2407	1.97	0.13	1.44	0.3	0.1	2028	2359	274	377	111	1974	170	158
y1975	PYF	16362	0.13	0	0.08	0.03	0.02	2297	2843	653	707	122	2068	173	162
y1975	QAT	112504	0.17	0.01	0.1	0.04	0.02	2304	3401	1032	1109	223	2146	169	158
y1975	REU	26590	0.49	0.01	0.28	0.13	0.07	2220	3036	830	932	202	2004	169	158
y1975	ROU	5854	21.29	1.05	14.46	4.48	1.3	2288	3063	675	601	121	2267	171	159
y1975	RUS	11026	134.2	5.21	83.63	31.15	14.21	2378	3336	871	759	114	2351	172	160
y1975	RWA	668	4.36	0.65	3.56	0.14	0.01	1924	2211	39	172	23	2149	166	158
y1975	SAU	29208	7.43	0.74	5.14	1.16	0.39	1983	1796	240	229	304	1252	166	155
y1975	SDN	1252	12.14	1.85	9.69	0.54	0.06	1951	1905	291	368	82	1532	167	157
y1975	SEN	1427	4.94	0.88	3.79	0.24	0.03	2005	2203	159	341	42	2002	173	162
y1975	SGP	10700	2.25	0.17	1.64	0.36	0.08	2162	2951	673	804	193	2085	168	156
y1975	SGS	25439	0	0	0	0	0	2371	2844	552	690	177	2115	167	156
y1975	SHN	7678	0	0	0	0	0	2271	2491	234	331	101	2156	168	157
y1975	SJM	67914	0	0	0	0	0	2381	2957	643	779	191	2123	168	157
y1975	SLB	1961	0.19	0.01	0.16	0.02	0	1956	2184	273	160	85	1826	165	155
y1975	SLE	939	3	0.49	2.34	0.15	0.02	2003	2153	94	508	79	1980	166	157
y1975	SLV	4637	4.15	0.27	3.22	0.54	0.12	1975	2032	224	461	63	1745	166	151
y1975	SMR	25536	0.02	0	0.01	0.01	0	2352	2974	647	784	192	2135	168	157
y1975	SOM	1109	3.88	0.6	3.08	0.18	0.02	1947	1898	775	272	57	1066	167	157
y1975	SPM	41411	0	0	0	0	0	2361	3141	826	941	209	2106	168	157
y1975	SRB	10925	1.36	0.06	0.93	0.29	0.08	2318	3578	744	742	161	2673	175	162
y1975	SSD	1499	4.12	0.69	3.02	0.33	0.08	2007	1905	291	368	82	1532	169	158
y1975	STP	1277	0.08	0.01	0.07	0	0	1955	1831	92	262	27	1712	168	158
y1975	SUR	6648	0.36	0.03	0.27	0.05	0.01	2050	2214	311	598	45	1858	170	159
y1975	SVK	9006	4.74	0.18	3.31	0.99	0.26	2363	3366	1072	936	128	2166	175	163
y1975	SVN	12346	1.8	0.07	1.23	0.39	0.11	2345	3578	744	742	161	2673	174	161
y1975	SWE	20047	8.2	0.24	5.22	2.16	0.58	2407	2929	975	1020	155	1799	177	164
y1975	SWZ	2301	0.52	0.08	0.4	0.03	0.01	1920	2429	306	610	55	2068	168	158
y1975	SXM	20128	0.03	0	0.02	0.01	0	2268	2802	544	680	175	2083	169	158
y1975	SYC	7562	0.06	0.01	0.05	0	0	2120	2725	451	584	158	2116	171	160
y1975	SYR	2930	7.54	0.69	5.57	0.99	0.29	1989	2557	285	470	278	1994	168	156
y1975	TCA	9273	0	0	0	0	0	2223	2812	546	682	175	2091	169	158
y1975	TCD	1014	4.08	0.76	3.16	0.15	0.01	2008	1718	122	118	49	1547	171	162
y1975	TGO	1211	2.41	0.38	1.92	0.1	0.01	1967	1889	76	145	29	1784	168	158
y1975	THA	1804	42.33	6.95	33.47	1.7	0.21	1954	2276	184	175	110	1982	164	153
y1975	TJK	2435	3.39	0.27	2.65	0.4	0.07	2039	3336	871	759	114	2351	169	158
y1975	TKL	965	0	0	0	0	0	2218	2388	195	279	87	2106	172	161
y1975	TKM	3885	2.52	0.18	1.92	0.35	0.07	2096	3336	871	759	114	2351	170	160
y1975	TLS	1063	0.67	0.14	0.51	0.02	0	1904	1719	288	43	35	1396	160	151
y1975	TON	2229	0.09	0	0.06	0.02	0.01	2260	2482	255	356	107	2120	175	164
y1975	TTO	10967	1.01	0.11	0.79	0.09	0.02	2112	2589	426	683	97	2066	172	160
y1975	TUN	3079	5.65	0.58	4.1	0.77	0.2	2066	2672	239	667	191	2242	169	157
y1975	TUR	5784	39.28	3.01	28.83	5.79	1.65	2089	3302	443	564	339	2520	169	156
y1975	TUV	1907	0.01	0	0.01	0	0	2175	2327	190	272	85	2052	169	159
y1975	TWN	3924	16.08	1.76	13.11	1.12	0.09	2073	2833	426	476	146	2261	167	155
y1975	TZA	775	15.98	2.59	12.74	0.59	0.06	1941	2170	147	207	64	1959	167	156
y1975	UGA	696	10.82	1.62	8.81	0.36	0.03	1942	2361	152	320	18	2191	169	159
y1975	UKR	6677	48.77	1.83	30.74	11.49	4.71	2376	3336	871	759	114	2351	173	161
y1975	UMI	20769	0	0	0	0	0	2260	2331	190	272	85	2056	168	157
y1975	URY	5741	2.83	0.1	1.78	0.68	0.27	2275	2976	1122	676	76	1778	170	157
y1975	USA	22481	215.97	7.42	135.35	52.35	20.85	2395	3026	909	1112	183	1934	176	162
y1975	UZB	1698	13.89	1.03	10.85	1.71	0.3	2063	3336	871	759	114	2351	169	158
y1975	VAT	34071	0	0	0	0	0	2369	2971	646	783	192	2133	168	157
y1975	VCT	2072	0.09	0.01	0.07	0.01	0	2001	2218	248	705	75	1895	170	159
y1975	VEN	11287	13.36	0.64	9.33	2.58	0.81	2072	2384	404	750	58	1922	168	155
y1975	VGB	5985	0.01	0	0.01	0	0	2197	2822	548	685	176	2098	169	158
y1975	VIR	32749	0.09	0	0.05	0.03	0.01	2184	3011	843	938	200	1968	169	158
y1975	VNM	505	48.74	11.46	36.04	1.2	0.04	1866	1863	101	93	53	1709	161	151
y1975	VUT	3654	0.1	0.01	0.08	0.01	0	2060	2497	511	266	80	1906	167	158
y1975	WLF	12986	0.01	0	0.01	0	0	2181	2318	189	271	84	2045	169	158
y1975	WSM	3052	0.15	0	0.11	0.03	0.01	2184	2398	350	302	168	1880	171	160
y1975	YEM	1162	6.83	1.18	5.04	0.53	0.08	1889	1869	135	198	99	1635	163	153
y1975	ZAF	7263	26.21	4.13	18.37	2.48	1.23	2017	2894	439	772	75	2380	168	159
y1975	ZMB	1998	4.96	0.73	3.94	0.26	0.03	1937	2344	166	325	32	2146	168	158
y1975	ZWE	639	6.12	1.02	4.68	0.33	0.09	1947	2255	217	381	18	2020	170	160
y1980	ABW	14048	0.07	0	0.04	0.02	0.01	2322	2970	634	772	191	2145	169	158
y1980	AFG	680	13.24	3.35	9.44	0.41	0.04	1901	2480	277	125	81	2122	164	156
y1980	AGO	2833	8.93	1.57	6.95	0.37	0.04	1944	1968	180	389	41	1747	169	158
y1980	AIA	12047	0	0	0	0	0	2249	2861	586	722	182	2093	169	158
y1980	ALA	55623	0.02	0	0.01	0.01	0	2387	3128	799	920	208	2121	169	157
y1980	ALB	3621	2.67	0.1	2.01	0.45	0.11	2219	2597	381	394	117	2099	171	160
y1980	AND	45396	0.03	0	0.02	0.01	0	2371	3034	672	810	197	2165	170	158
y1980	ARE	74004	1.04	0.06	0.63	0.25	0.1	2380	3394	1086	860	346	1962	169	157
y1980	ARG	9201	28.1	0.73	17.57	6.8	3	2240	3221	1065	917	156	2000	170	157
y1980	ARM	2563	3.1	0.17	2.14	0.62	0.17	2246	3376	865	842	123	2388	170	157
y1980	ASM	12965	0.04	0	0.02	0.01	0.01	2384	2458	230	325	99	2129	173	163
y1980	ATA	9225	0	0	0	0	0	2294	2933	601	741	186	2146	169	157
y1980	ATF	10227	0	0	0	0	0	2321	2473	232	327	100	2141	168	157
y1980	ATG	6379	0.07	0.01	0.05	0.01	0	2184	1972	638	560	176	1158	170	159
y1980	AUS	21026	14.69	0.36	8.84	4.09	1.4	2411	3051	1028	1005	157	1866	175	162
y1980	AUT	21753	7.54	0.28	4.84	1.89	0.53	2407	3351	1179	1070	257	1915	175	163
y1980	AZE	4249	6.15	0.35	4.48	1.06	0.26	2199	3376	865	842	123	2388	171	157
y1980	BDI	407	4.1	0.67	3.27	0.15	0.01	1949	2057	59	90	30	1968	168	156
y1980	BEL	20979	9.86	0.18	5.64	3.02	1.02	2410	3271	1125	976	181	1965	174	161
y1980	BEN	1108	3.72	0.57	2.93	0.19	0.03	1993	1873	95	188	62	1716	169	159
y1980	BES	18862	0.01	0	0.01	0	0	2277	2859	586	722	182	2091	169	158
y1980	BFA	663	6.83	1.17	5.41	0.23	0.02	1975	1565	92	250	47	1426	170	162
y1980	BGD	650	81.48	23.68	55.56	2.1	0.14	1845	2020	59	130	30	1931	163	150
y1980	BGR	6342	8.86	0.24	5.36	2.38	0.88	2422	3587	727	962	199	2661	174	161
y1980	BHR	23847	0.37	0.03	0.22	0.08	0.04	2227	3122	831	942	208	2083	167	156
y1980	BHS	21948	0.21	0.01	0.14	0.04	0.02	2181	2629	903	655	213	1513	171	159
y1980	BIH	1039	4.19	0.18	3.01	0.81	0.19	2413	3658	807	768	173	2678	177	165
y1980	BLM	25607	0	0	0	0	0	2296	2859	586	722	182	2091	169	158
y1980	BLR	5675	9.65	0.38	6.16	2.24	0.87	2371	3376	865	842	123	2388	174	162
y1980	BLZ	3969	0.15	0.01	0.11	0.02	0.01	2017	2647	796	515	179	1672	167	155
y1980	BMU	50692	0.05	0	0.03	0.01	0.01	2285	2904	1190	729	335	1379	170	159
y1980	BOL	3391	5.6	0.26	4.32	0.84	0.18	2005	2092	469	406	115	1508	164	151
y1980	BRA	7581	121.15	9.2	87.83	19.35	4.77	2118	2694	405	854	83	2206	169	157
y1980	BRB	17624	0.26	0.02	0.18	0.04	0.02	2228	3050	819	931	127	2104	173	161
y1980	BRN	84278	0.19	0.02	0.15	0.02	0	1976	2558	511	575	181	1866	162	152
y1980	BTN	900	0.4	0.09	0.3	0.01	0	1928	2164	126	185	60	1978	163	153
y1980	BVT	0	0	0	0	0	0	2267	2891	593	730	184	2114	167	156
y1980	BWA	3423	0.99	0.19	0.74	0.05	0.01	1989	1969	299	354	41	1629	171	162
y1980	CAF	927	2.28	0.4	1.73	0.13	0.02	1994	2289	144	442	25	2120	168	158
y1980	CAN	23325	24.59	0.67	15.32	6.46	2.14	2425	2935	1004	896	203	1728	175	162
y1980	CCK	45829	0	0	0	0	0	2329	2432	228	321	98	2106	169	158
y1980	CHE	28943	6.32	0.27	4.27	1.47	0.31	2356	3506	1322	1031	290	1894	174	162
y1980	CHL	5440	11.26	0.29	7.43	2.52	1.02	2240	2679	426	710	140	2113	168	155
y1980	CHN	561	981.24	107.03	806.18	63.7	4.33	2107	2143	164	149	45	1934	167	156
y1980	CIV	2183	8.29	1.08	6.64	0.49	0.08	1987	2917	184	433	100	2633	169	160
y1980	CMR	2030	8.62	1.11	6.91	0.52	0.08	1995	2245	127	305	85	2033	170	160
y1980	COD	715	26.35	5	20.02	1.2	0.13	1938	2121	100	148	49	1972	168	158
y1980	COG	2566	1.84	0.3	1.41	0.11	0.02	1971	2045	120	343	34	1891	169	158
y1980	COK	9059	0.01	0	0.01	0	0	2288	2410	226	318	97	2087	174	163
y1980	COL	4853	27.73	1.73	20.26	4.64	1.1	2022	2321	340	671	60	1921	166	154
y1980	COM	1245	0.31	0.04	0.25	0.02	0	1929	2194	165	238	75	1954	165	156
y1980	CPV	1117	0.29	0.05	0.23	0.01	0	1993	2093	223	247	55	1815	171	161
y1980	CRI	7036	2.39	0.16	1.79	0.36	0.08	2108	2564	431	881	82	2051	167	154
y1980	CUB	5728	9.83	0.95	6.37	1.87	0.64	2217	2893	729	732	67	2097	169	158
y1980	CUW	14987	0.16	0.01	0.09	0.04	0.02	2262	3110	832	942	207	2071	169	158
y1980	CXR	48494	0	0	0	0	0	2291	2397	224	317	97	2076	170	158
y1980	CYM	31226	0.01	0	0.01	0	0	2306	2859	586	722	182	2091	169	158
y1980	CYP	10419	0.68	0.02	0.46	0.16	0.04	2296	2453	485	665	403	1565	170	158
y1980	CZE	14614	10.31	0.21	5.87	2.91	1.32	2419	3336	1120	952	131	2085	175	162
y1980	DEU	20890	78.29	1.73	47.94	21.43	7.19	2453	3272	1107	994	237	1928	175	163
y1980	DJI	3504	0.36	0.04	0.27	0.04	0.01	2005	1432	267	423	50	1115	168	157
y1980	DMA	3422	0.07	0.01	0.05	0.01	0	2243	2233	396	458	271	1566	173	162
y1980	DNK	21030	5.13	0.17	3.18	1.4	0.38	2432	3129	1189	957	167	1773	177	164
y1980	DOM	3860	5.8	0.51	4.24	0.81	0.24	2072	2260	297	665	112	1851	169	157
y1980	DZA	5522	19.34	2.02	13.9	2.65	0.77	2032	2564	278	579	132	2154	171	158
y1980	ECU	5620	7.98	0.33	6.16	1.22	0.27	2002	2363	355	752	119	1889	163	151
y1980	EGY	2301	44.11	2.28	30.98	7.4	3.45	2102	2852	204	526	173	2475	169	158
y1980	ERI	496	2.39	0.45	1.83	0.1	0.01	1927	1842	121	90	44	1677	169	158
y1980	ESH	2499	0.15	0.02	0.11	0.02	0	2033	2356	235	329	100	2021	170	158
y1980	ESP	15348	37.49	0.68	22.63	10.53	3.65	2308	3070	730	988	258	2082	170	158
y1980	EST	8797	1.48	0.04	0.88	0.39	0.17	2467	3376	865	842	123	2388	177	164
y1980	ETH	559	35.26	6.69	27.11	1.36	0.1	1950	1842	121	90	44	1677	168	157
y1980	FIN	18198	4.79	0.1	3.1	1.24	0.35	2433	3094	1330	697	133	1631	176	162
y1980	FJI	3319	0.63	0.04	0.44	0.11	0.04	2218	2503	489	575	36	1978	173	161
y1980	FLK	91856	0	0	0	0	0	2404	2924	599	738	186	2139	169	157
y1980	FRA	20703	55.34	1.73	33.39	15.6	4.62	2381	3373	1328	912	187	1858	173	161
y1980	FRO	39461	0.04	0	0.02	0.01	0.01	2373	3128	799	920	208	2121	169	157
y1980	FSM	2695	0.07	0	0.05	0.01	0.01	2094	2309	237	331	100	1972	168	158
y1980	GAB	15291	0.73	0.11	0.55	0.06	0.01	2035	2270	359	448	47	1864	169	159
y1980	GBR	18512	56.31	1.43	33.55	16.17	5.16	2377	3117	1134	930	131	1852	174	161
y1980	GEO	5048	4.47	0.26	3.05	0.9	0.26	2306	3376	865	842	123	2388	173	161
y1980	GGY	52422	0.06	0	0.03	0.02	0.01	2385	3228	900	1003	215	2113	169	157
y1980	GHA	912	10.79	1.56	8.55	0.59	0.09	1981	1590	102	171	54	1434	168	159
y1980	GIB	53999	0.03	0	0.01	0.01	0.01	2391	3131	800	921	208	2123	169	157
y1980	GIN	824	4.52	0.73	3.54	0.22	0.03	2011	2352	65	361	197	2090	170	159
y1980	GLP	27250	0.33	0.01	0.18	0.09	0.05	2312	3175	885	986	211	2079	169	158
y1980	GMB	1199	0.6	0.1	0.47	0.03	0	1968	1960	118	393	17	1825	167	162
y1980	GNB	830	0.8	0.13	0.63	0.04	0	1992	2020	160	316	72	1788	169	158
y1980	GNQ	1383	0.26	0.05	0.2	0.01	0	1998	2262	160	231	73	2029	168	158
y1980	GRC	17397	9.64	0.17	5.72	2.76	0.99	2380	3192	679	916	369	2144	171	158
y1980	GRD	3983	0.09	0.01	0.07	0.01	0	2146	2255	494	559	173	1588	173	163
y1980	GRL	42904	0.04	0	0.03	0.01	0	2259	3138	836	948	209	2093	167	155
y1980	GTM	4475	7.28	0.36	5.68	1.01	0.23	1955	2163	160	545	59	1944	162	148
y1980	GUF	21256	0.07	0	0.04	0.02	0.01	2298	3041	748	873	202	2091	169	158
y1980	GUM	30475	0.11	0	0.06	0.03	0.02	2319	3191	896	995	212	2083	170	158
y1980	GUY	2966	0.78	0.08	0.59	0.09	0.02	2056	2437	338	716	36	2063	168	157
y1980	HKG	13919	5.06	0.49	3.54	0.85	0.18	2210	2916	733	621	311	1872	167	155
y1980	HMD	0	0	0	0	0	0	2267	3144	840	952	209	2095	167	156
y1980	HND	3087	3.68	0.26	2.88	0.45	0.09	1974	2068	245	450	30	1793	167	153
y1980	HRV	12156	4.59	0.13	2.91	1.14	0.41	2431	3658	807	768	173	2678	175	161
y1980	HTI	1924	5.69	0.63	4.36	0.58	0.12	2070	1952	113	388	104	1735	170	158
y1980	HUN	10635	10.72	0.33	6.26	2.88	1.25	2403	3381	1140	804	191	2050	173	160
y1980	IDN	1489	147.49	28.8	112.67	5.55	0.47	1902	2234	76	277	33	2125	161	150
y1980	IMN	86558	0.06	0	0.03	0.02	0.01	2402	3305	975	1061	218	2112	169	157
y1980	IND	927	696.78	234.9	438.32	21.78	1.78	1934	1987	114	316	67	1806	164	152
y1980	IOT	29669	0	0	0	0	0	2268	2397	224	317	97	2076	170	158
y1980	IRL	13517	3.41	0.07	2.37	0.78	0.19	2288	3574	1441	839	149	1984	174	161
y1980	IRN	6314	38.67	4.32	27.11	5.7	1.54	2049	2656	288	477	194	2174	169	156
y1980	IRQ	8878	13.65	0.96	9.27	2.42	1	2014	2675	249	548	183	2243	169	157
y1980	ISL	22612	0.23	0.01	0.14	0.06	0.02	2422	3162	1514	755	155	1493	179	166
y1980	ISR	15596	3.87	0.08	2.26	1.09	0.44	2266	3096	586	858	233	2277	171	159
y1980	ITA	19084	56.44	1.23	33.6	16.42	5.19	2332	3602	838	1057	271	2493	171	158
y1980	JAM	5950	2.16	0.18	1.58	0.3	0.1	2143	2653	379	832	87	2187	172	161
y1980	JEY	33144	0.13	0	0.07	0.04	0.02	2364	3276	947	1040	217	2112	169	157
y1980	JOR	4279	2.37	0.14	1.69	0.39	0.15	2055	2543	293	675	121	2129	169	157
y1980	JPN	18545	116.78	8.86	90.46	15.84	1.62	2173	2798	537	696	141	2120	167	154
y1980	KAZ	6218	14.52	0.88	10.33	2.59	0.72	2220	3376	865	842	123	2388	170	158
y1980	KEN	1281	16.28	2.54	13.01	0.66	0.07	1937	2304	243	368	41	2020	171	160
y1980	KGZ	2199	3.63	0.25	2.74	0.53	0.11	2135	3376	865	842	123	2388	168	157
y1980	KHM	567	6.69	1.29	5.18	0.21	0.01	1946	1683	41	78	42	1600	161	153
y1980	KIR	2930	0.06	0	0.04	0.01	0.01	2193	2894	324	513	83	2487	169	159
y1980	KNA	4352	0.04	0	0.03	0.01	0	2194	2369	558	829	58	1753	169	161
y1980	KOR	5244	38.13	2.81	31.16	3.78	0.38	2132	3024	205	431	190	2629	169	156
y1980	KWT	45294	1.38	0.06	0.79	0.34	0.19	2217	2941	729	685	308	1904	170	158
y1980	LAO	753	3.26	0.57	2.57	0.11	0.01	1876	1951	103	92	43	1805	159	151
y1980	LBN	11079	2.61	0.17	1.68	0.54	0.22	2162	2826	525	662	268	2033	171	157
y1980	LBR	1506	1.89	0.26	1.5	0.11	0.02	1932	2481	105	384	47	2329	164	157
y1980	LBY	31275	3.22	0.23	2.18	0.58	0.23	2087	3250	598	654	318	2334	171	158
y1980	LCA	5227	0.11	0.01	0.09	0.01	0	2064	2182	435	605	141	1606	171	162
y1980	LIE	91025	0.03	0	0.01	0.01	0.01	2441	3030	671	809	197	2162	169	157
y1980	LKA	1516	15.03	3.11	11.2	0.66	0.06	1981	2283	112	276	72	2099	163	152
y1980	LSO	759	1.31	0.21	0.99	0.08	0.03	1974	2258	172	313	35	2051	166	158
y1980	LTU	11173	3.42	0.09	2.1	0.83	0.4	2416	3376	865	842	123	2388	175	162
y1980	LUX	27674	0.36	0.01	0.22	0.1	0.03	2430	3271	1125	976	181	1965	175	162
y1980	LVA	8957	2.51	0.07	1.47	0.66	0.31	2447	3376	865	842	123	2388	175	163
y1980	MAC	14228	0.24	0.01	0.14	0.06	0.03	2348	2777	759	504	193	1825	169	158
y1980	MAF	16153	0	0	0	0	0	2268	2859	586	722	182	2091	169	158
y1980	MAR	2272	20.03	1.93	14.48	2.85	0.77	2065	2657	190	553	110	2357	169	157
y1980	MCO	163715	0.03	0	0.01	0.01	0.01	2455	3030	671	809	197	2162	169	157
y1980	MDA	3640	3.4	0.16	2.37	0.66	0.21	2296	3376	865	842	123	2388	171	160
y1980	MDG	1223	8.72	1.5	6.82	0.37	0.03	1908	2427	256	208	79	2092	165	155
y1980	MDV	1224	0.16	0.03	0.12	0.01	0	1888	2262	183	404	163	1916	162	150
y1980	MEX	9963	69.35	3.23	48.32	13.23	4.57	2051	2995	518	691	99	2378	165	153
y1980	MHL	5121	0.04	0	0.02	0.01	0.01	2181	2309	216	305	93	2000	166	154
y1980	MKD	7700	1.92	0.07	1.29	0.42	0.14	2330	3658	807	768	173	2678	174	159
y1980	MLI	699	7.09	1.16	5.57	0.32	0.04	2009	1677	247	219	48	1382	171	162
y1980	MLT	9550	0.31	0.01	0.17	0.09	0.04	2309	3252	906	876	204	2142	168	156
y1980	MMR	312	33.37	6.82	25.03	1.39	0.13	1948	1624	107	152	61	1456	163	153
y1980	MNE	10370	0.58	0.03	0.41	0.11	0.03	2311	3658	807	768	173	2678	174	161
y1980	MNG	1915	1.69	0.1	1.29	0.25	0.05	2048	2343	928	280	15	1400	166	156
y1980	MNP	13332	0.01	0	0.01	0	0	2216	2396	224	317	97	2075	170	158
y1980	MOZ	433	11.84	1.62	9.64	0.53	0.05	1962	1879	58	292	32	1789	165	156
y1980	MRT	1559	1.54	0.25	1.2	0.08	0.01	1941	2099	558	295	42	1499	168	160
y1980	MSR	8440	0.01	0	0.01	0	0	2231	2872	589	725	182	2101	169	158
y1980	MTQ	29396	0.33	0.01	0.18	0.09	0.05	2341	3216	903	1003	214	2099	169	158
y1980	MUS	3533	0.97	0.12	0.74	0.09	0.02	2097	2622	278	865	50	2294	167	154
y1980	MWI	767	6.16	0.88	5.01	0.25	0.02	1918	2219	92	133	53	2074	165	157
y1980	MYS	4669	13.8	2.14	10.57	0.92	0.17	1974	2763	410	710	80	2273	165	154
y1980	MYT	10484	0.05	0	0.04	0.01	0	2079	2605	483	610	159	1963	170	158
y1980	NAM	4748	1.01	0.2	0.73	0.06	0.02	1954	2255	385	412	50	1820	170	161
y1980	NCL	38430	0.14	0	0.08	0.04	0.02	2291	2932	728	699	141	2063	169	158
y1980	NER	865	5.99	1.06	4.68	0.23	0.02	1960	2170	224	111	41	1905	171	161
y1980	NFK	8637	0	0	0	0	0	2198	2405	225	318	97	2083	170	158
y1980	NGA	1504	73.46	13.11	56.57	3.38	0.4	1961	1859	111	467	100	1648	167	158
y1980	NIC	2876	3.25	0.18	2.44	0.49	0.14	2001	2027	232	534	41	1754	166	154
y1980	NIU	5651	0	0	0	0	0	2300	2474	232	327	100	2142	173	161
y1980	NLD	23004	14.15	0.44	9.54	3.44	0.73	2463	3101	1114	1018	185	1802	179	165
y1980	NOR	26015	4.08	0.1	2.61	1.06	0.31	2423	3345	1249	915	196	1900	177	164
y1980	NPL	608	14.9	3.8	10.63	0.44	0.03	1894	1758	160	65	38	1560	161	150
y1980	NRU	30652	0	0	0	0	0	2304	2327	218	308	94	2015	168	157
y1980	NZL	17286	3.12	0.07	1.88	0.86	0.31	2365	3061	1302	707	190	1569	175	162
y1980	OMN	9784	1.16	0.13	0.83	0.16	0.04	1982	2711	598	722	176	1937	166	155
y1980	PAK	1284	78.07	20.33	53.84	3.39	0.51	1920	2206	289	471	73	1844	167	155
y1980	PAN	5845	1.98	0.12	1.45	0.33	0.08	2083	2102	449	626	50	1603	166	154
y1980	PCN	3731	0	0	0	0	0	2238	2427	227	321	98	2102	168	156
y1980	PER	5775	17.36	0.64	12.76	3.2	0.76	2024	2042	290	440	60	1692	163	151
y1980	PHL	2462	47.39	8.1	36.85	2.22	0.22	1888	2272	236	424	135	1901	161	150
y1980	PLW	14693	0.01	0	0.01	0	0	2255	2375	222	314	96	2057	168	158
y1980	PNG	1904	3.3	0.17	2.6	0.43	0.1	2020	2299	231	324	98	1970	163	156
y1980	POL	8558	35.58	1.29	22.57	8.54	3.18	2369	3574	1155	749	120	2299	172	160
y1980	PRI	12977	3.19	0.21	2.07	0.63	0.28	2198	2994	721	847	198	2075	169	157
y1980	PRK	2284	17.48	1.79	13.51	1.9	0.28	2136	2189	223	175	131	1835	167	156
y1980	PRT	11272	9.77	0.3	6.75	2.19	0.53	2225	2781	500	920	150	2131	167	158
y1980	PRY	3951	3.19	0.19	2.5	0.41	0.09	2081	2537	482	573	143	1912	169	157
y1980	PSE	2407	1.97	0.12	1.4	0.33	0.12	2057	2376	276	380	112	1988	170	158
y1980	PYF	17771	0.15	0	0.08	0.04	0.03	2352	2719	649	612	128	1942	174	163
y1980	QAT	98046	0.23	0.01	0.13	0.06	0.03	2296	3380	1033	1107	222	2125	169	158
y1980	REU	26591	0.51	0.01	0.29	0.14	0.07	2279	3121	859	962	208	2054	170	158
y1980	ROU	7607	22.24	0.96	14.67	5.01	1.6	2308	3152	734	741	150	2268	171	159
y1980	RUS	11706	139.01	4.7	83.2	34.42	16.69	2411	3376	865	842	123	2388	173	161
y1980	RWA	797	5.14	0.72	4.22	0.19	0.01	1925	2273	59	187	22	2192	167	158
y1980	SAU	31506	9.74	0.83	6.44	1.77	0.7	2017	2884	468	625	331	2085	167	156
y1980	SDN	1242	14.5	2.07	11.59	0.75	0.09	1960	2073	390	468	78	1605	168	157
y1980	SEN	1333	5.6	0.94	4.3	0.31	0.05	1998	2179	161	333	47	1971	173	163
y1980	SGP	14623	2.41	0.18	1.74	0.4	0.09	2219	3104	769	895	206	2129	168	156
y1980	SGS	25439	0	0	0	0	0	2380	2897	594	732	184	2119	167	156
y1980	SHN	7685	0	0	0	0	0	2284	2504	235	331	101	2168	169	157
y1980	SJM	67952	0	0	0	0	0	2395	2989	661	798	194	2134	169	157
y1980	SLB	2465	0.24	0.01	0.19	0.03	0.01	1975	2203	284	186	81	1838	166	155
y1980	SLE	973	3.36	0.52	2.62	0.19	0.03	2006	2130	101	559	79	1950	167	158
y1980	SLV	4418	4.59	0.27	3.48	0.67	0.17	1998	2244	269	503	74	1901	167	151
y1980	SMR	29433	0.02	0	0.01	0.01	0	2394	3030	671	809	197	2162	169	157
y1980	SOM	869	6.35	0.92	5.05	0.34	0.04	1954	1674	649	275	29	996	168	157
y1980	SPM	41427	0	0	0	0	0	2375	3178	849	962	212	2117	169	157
y1980	SRB	11232	1.53	0.06	1	0.36	0.11	2350	3658	807	768	173	2678	175	162
y1980	SSD	1499	4.7	0.78	3.45	0.38	0.09	2010	2073	390	468	78	1605	170	158
y1980	STP	1608	0.1	0.01	0.08	0.01	0	1959	2056	143	348	32	1881	169	159
y1980	SUR	7280	0.36	0.03	0.25	0.06	0.02	2161	2402	346	750	61	1995	170	159
y1980	SVK	10346	4.98	0.16	3.35	1.13	0.34	2383	3336	1120	952	131	2085	175	163
y1980	SVN	13891	1.91	0.07	1.25	0.45	0.14	2377	3658	807	768	173	2678	175	161
y1980	SWE	21127	8.31	0.22	5.1	2.32	0.67	2436	2985	1068	955	155	1762	177	164
y1980	SWZ	2324	0.61	0.09	0.47	0.04	0.01	1928	2373	309	594	62	2002	169	159
y1980	SXM	27599	0.03	0	0.02	0.01	0	2299	2859	586	722	182	2091	169	158
y1980	SYC	10410	0.07	0.01	0.05	0.01	0	2160	2878	562	701	180	2136	172	160
y1980	SYR	3342	8.93	0.75	6.5	1.27	0.41	2002	2962	444	606	329	2189	169	157
y1980	TCA	13245	0	0	0	0	0	2254	2859	586	722	182	2091	169	158
y1980	TCD	686	4.51	0.79	3.5	0.2	0.02	2006	1634	145	107	47	1442	171	163
y1980	TGO	1256	2.72	0.4	2.17	0.13	0.02	1972	2051	67	209	31	1953	169	159
y1980	THA	2313	47.39	7.53	37.13	2.38	0.35	2005	2168	193	222	141	1834	164	154
y1980	TJK	2611	3.9	0.29	3.03	0.49	0.09	2078	3376	865	842	123	2388	170	158
y1980	TKL	977	0	0	0	0	0	2268	2469	231	326	100	2138	172	162
y1980	TKM	4135	2.88	0.19	2.17	0.43	0.09	2133	3376	865	842	123	2388	170	161
y1980	TLS	1148	0.59	0.12	0.45	0.02	0	1938	2077	233	60	42	1802	160	151
y1980	TON	2700	0.09	0	0.06	0.02	0.01	2321	2597	313	427	125	2159	176	165
y1980	TTO	14039	1.08	0.11	0.83	0.11	0.03	2147	2983	558	867	149	2276	172	161
y1980	TUN	3607	6.37	0.6	4.51	0.98	0.28	2105	2951	241	673	214	2496	170	157
y1980	TUR	6042	43.97	3.03	31.42	7.23	2.29	2124	3443	445	629	358	2640	170	157
y1980	TUV	1696	0.01	0	0.01	0	0	2229	2404	225	318	97	2082	169	159
y1980	TWN	5906	17.8	1.81	14.21	1.62	0.16	2132	2763	481	582	217	2065	168	156
y1980	TZA	789	18.68	2.84	14.92	0.82	0.1	1949	2222	135	250	59	2028	167	156
y1980	UGA	531	12.54	1.77	10.25	0.48	0.04	1946	2048	141	213	19	1888	169	159
y1980	UKR	7130	49.97	1.62	30.23	12.57	5.55	2415	3376	865	842	123	2388	174	161
y1980	UMI	21429	0	0	0	0	0	2285	2404	225	318	97	2082	169	157
y1980	URY	7015	2.91	0.09	1.78	0.73	0.31	2291	2864	1056	601	86	1722	171	158
y1980	USA	25425	227.22	6.86	135.84	58.57	25.95	2429	3177	965	1221	189	2023	176	163
y1980	UZB	1779	15.93	1.08	12.26	2.17	0.42	2103	3376	865	842	123	2388	170	158
y1980	VAT	34074	0	0	0	0	0	2400	3026	670	808	197	2159	169	157
y1980	VCT	2584	0.1	0.01	0.08	0.01	0	2069	2383	260	644	72	2051	170	159
y1980	VEN	10937	15.34	0.64	10.27	3.29	1.14	2117	2709	459	954	65	2185	168	155
y1980	VGB	7857	0.01	0	0.01	0	0	2227	2874	589	726	183	2102	169	158
y1980	VIR	35631	0.1	0	0.05	0.03	0.02	2292	3157	897	992	210	2050	169	158
y1980	VNM	581	54.37	12.78	40.02	1.52	0.05	1891	1929	105	77	61	1763	162	152
y1980	VUT	3473	0.12	0.01	0.09	0.02	0	2082	2583	500	299	85	1998	167	159
y1980	WLF	13008	0.01	0	0.01	0	0	2215	2396	224	317	97	2075	170	158
y1980	WSM	3585	0.16	0	0.11	0.03	0.02	2248	2431	475	296	160	1796	171	161
y1980	YEM	1468	8.12	1.33	5.99	0.69	0.11	1877	2019	214	279	88	1717	164	154
y1980	ZAF	7725	29.76	4.68	20.51	3	1.57	2033	2862	400	724	73	2389	169	159
y1980	ZMB	1694	5.89	0.81	4.66	0.37	0.05	1947	2273	128	308	33	2112	169	158
y1980	ZWE	583	7.17	1.13	5.48	0.44	0.12	1951	2285	207	383	18	2060	170	160
y1985	ABW	20227	0.07	0	0.04	0.02	0.01	2354	3091	741	872	204	2146	170	159
y1985	AFG	821	11.77	2.86	8.43	0.43	0.05	1902	2403	273	184	73	2057	164	156
y1985	AGO	2713	10.61	1.78	8.25	0.51	0.07	1946	1688	242	291	34	1412	169	159
y1985	AIA	12052	0	0	0	0	0	2276	2876	577	715	181	2118	170	158
y1985	ALA	55632	0.02	0	0.01	0.01	0	2399	3155	815	934	210	2130	170	158
y1985	ALB	3625	2.96	0.1	2.17	0.55	0.14	2253	2564	374	366	114	2076	172	160
y1985	AND	38524	0.04	0	0.02	0.01	0.01	2422	3085	690	830	201	2194	171	159
y1985	ARE	49813	1.39	0.07	0.81	0.35	0.16	2335	3478	988	601	589	1901	169	158
y1985	ARG	7779	30.38	0.69	18.32	7.65	3.72	2265	3110	1011	858	138	1961	171	158
y1985	ARM	2769	3.34	0.16	2.23	0.73	0.22	2262	3378	910	841	130	2338	171	157
y1985	ASM	12974	0.04	0	0.02	0.01	0.01	2434	2517	260	362	109	2148	174	163
y1985	ATA	9225	0	0	0	0	0	2305	2930	588	728	185	2157	169	158
y1985	ATF	10811	0	0	0	0	0	2331	2523	260	363	109	2154	168	157
y1985	ATG	8576	0.07	0.01	0.05	0.01	0	2220	2193	802	531	222	1169	170	159
y1985	AUS	22799	15.76	0.33	9.08	4.61	1.74	2452	3122	1044	979	174	1904	176	163
y1985	AUT	23458	7.57	0.26	4.69	2.01	0.61	2450	3373	1256	1025	243	1874	176	163
y1985	AZE	4673	6.66	0.34	4.74	1.25	0.33	2222	3378	910	841	130	2338	171	158
y1985	BDI	451	4.71	0.73	3.75	0.21	0.02	1963	2075	65	99	33	1977	168	157
y1985	BEL	21792	9.86	0.16	5.46	3.12	1.12	2446	3402	1185	1019	186	2031	175	162
y1985	BEN	1154	4.28	0.61	3.37	0.26	0.04	1999	1967	106	230	67	1794	170	160
y1985	BES	18867	0.01	0	0.01	0	0	2304	2874	576	714	181	2117	170	158
y1985	BFA	705	7.74	1.26	6.15	0.3	0.03	1975	1728	105	296	47	1576	170	162
y1985	BGD	687	93.2	26.1	63.92	2.94	0.24	1864	2063	62	152	28	1973	163	151
y1985	BGR	7221	8.96	0.21	5.15	2.55	1.05	2456	3596	849	971	211	2536	174	162
y1985	BHR	18501	0.42	0.03	0.24	0.1	0.05	2245	3095	810	924	206	2079	167	157
y1985	BHS	23708	0.24	0.01	0.15	0.05	0.03	2220	2700	923	646	227	1550	171	160
y1985	BIH	1314	4.4	0.16	3.03	0.95	0.26	2455	3609	831	806	139	2639	178	165
y1985	BLM	25651	0	0	0	0	0	2323	2874	576	714	181	2117	170	158
y1985	BLR	6032	9.98	0.33	6.1	2.48	1.07	2397	3378	910	841	130	2338	175	162
y1985	BLZ	3485	0.16	0.01	0.12	0.02	0.01	2040	2473	766	476	145	1562	167	156
y1985	BMU	49905	0.05	0	0.03	0.01	0.01	2326	3106	1069	844	394	1643	170	159
y1985	BOL	2946	6.21	0.24	4.65	1.06	0.26	2033	2089	360	315	102	1627	165	151
y1985	BRA	7043	135.67	9.11	95.12	24.41	7.03	2151	2632	371	804	98	2163	169	157
y1985	BRB	17158	0.25	0.02	0.17	0.04	0.02	2283	2918	813	896	129	1976	174	162
y1985	BRN	60542	0.23	0.03	0.17	0.02	0.01	1999	2906	566	650	187	2153	163	152
y1985	BTN	1102	0.46	0.1	0.34	0.02	0	1932	2181	139	202	65	1977	163	153
y1985	BVT	0	0	0	0	0	0	2274	2882	578	716	182	2122	167	156
y1985	BWA	4559	1.18	0.21	0.87	0.08	0.02	2009	2164	354	335	38	1772	172	162
y1985	CAF	904	2.64	0.44	2	0.17	0.03	2003	1812	169	343	24	1619	168	159
y1985	CAN	25254	25.94	0.59	15.34	7.27	2.74	2457	3030	954	978	222	1854	175	162
y1985	CCK	44218	0	0	0	0	0	2355	2496	257	359	108	2131	169	158
y1985	CHE	30426	6.48	0.24	4.17	1.66	0.41	2403	3403	1331	985	284	1788	175	163
y1985	CHL	4910	12.17	0.27	7.69	2.91	1.3	2281	2480	384	632	126	1970	168	155
y1985	CHN	869	1051.03	109.35	850.86	84.05	6.77	2159	2429	220	210	66	2143	168	157
y1985	CIV	1934	10.23	1.25	8.14	0.71	0.13	2003	2788	167	478	93	2528	169	160
y1985	CMR	2697	10.06	1.19	8.03	0.71	0.13	2001	2089	130	299	86	1873	170	161
y1985	COD	695	29.88	5.47	22.69	1.53	0.19	1937	2111	97	144	47	1967	169	158
y1985	COG	3151	2.14	0.33	1.63	0.15	0.03	1988	2110	164	394	32	1914	169	159
y1985	COK	9059	0.01	0	0.01	0	0	2327	2463	254	355	107	2102	174	163
y1985	COL	4893	31.02	1.72	21.84	5.88	1.58	2062	2283	355	693	56	1872	167	154
y1985	COM	1335	0.35	0.05	0.28	0.02	0	1929	2172	154	223	71	1947	166	156
y1985	CPV	1450	0.32	0.05	0.25	0.02	0	2018	2224	331	328	60	1833	172	161
y1985	CRI	6158	2.74	0.16	1.98	0.47	0.13	2137	2634	429	981	76	2129	168	155
y1985	CUB	7906	10.08	0.91	6.21	2.14	0.82	2282	3127	740	903	75	2312	169	158
y1985	CUW	14762	0.16	0.01	0.09	0.04	0.02	2288	3000	697	828	197	2106	170	158
y1985	CXR	47889	0	0	0	0	0	2312	2453	253	353	106	2094	170	159
y1985	CYM	39620	0.02	0	0.01	0.01	0	2345	2874	576	714	181	2117	170	158
y1985	CYP	12820	0.71	0.02	0.44	0.19	0.06	2323	2853	622	769	488	1743	171	159
y1985	CZE	15070	10.35	0.19	5.66	3.02	1.48	2461	3428	1163	910	150	2115	176	163
y1985	DEU	22304	77.69	1.57	45.72	22.36	8.04	2499	3417	1192	984	249	1976	176	163
y1985	DJI	3596	0.41	0.04	0.31	0.05	0.01	2022	1562	244	463	78	1240	168	157
y1985	DMA	4313	0.08	0.01	0.05	0.01	0.01	2294	2489	493	637	244	1752	173	162
y1985	DNK	24126	5.12	0.15	3.03	1.49	0.45	2489	3163	1192	907	180	1791	177	165
y1985	DOM	3905	6.49	0.52	4.56	1.05	0.36	2112	2365	264	752	93	2008	169	157
y1985	DZA	5949	22.57	2.14	15.81	3.47	1.15	2062	2608	349	568	152	2107	171	159
y1985	ECU	5293	9.05	0.32	6.75	1.58	0.4	2042	2231	355	720	84	1792	164	152
y1985	EGY	2867	50.21	2.34	34.08	9.09	4.7	2125	3066	238	532	183	2645	169	158
y1985	ERI	480	2.75	0.49	2.12	0.13	0.01	1956	1559	115	101	37	1407	169	158
y1985	ESH	2499	0.19	0.03	0.13	0.02	0.01	2029	2401	272	375	111	2018	170	159
y1985	ESP	15940	38.48	0.63	22.04	11.46	4.35	2367	3124	770	1023	270	2084	170	158
y1985	EST	9463	1.53	0.04	0.89	0.41	0.19	2489	3378	910	841	130	2338	178	164
y1985	ETH	470	40.79	7.4	31.42	1.82	0.15	1954	1559	115	101	37	1407	168	157
y1985	FIN	20323	4.9	0.08	2.99	1.38	0.45	2466	2967	1238	684	107	1622	177	163
y1985	FJI	3062	0.71	0.04	0.48	0.14	0.05	2236	2595	445	615	45	2105	174	162
y1985	FLK	91856	0	0	0	0	0	2416	2921	586	726	184	2151	169	158
y1985	FRA	21771	56.8	1.58	33.17	16.68	5.37	2416	3483	1339	948	200	1944	174	162
y1985	FRO	40160	0.04	0	0.02	0.01	0.01	2385	3155	815	934	210	2130	170	158
y1985	FSM	2821	0.09	0	0.06	0.02	0.01	2131	2387	281	385	113	1993	169	158
y1985	GAB	14797	0.83	0.11	0.62	0.08	0.02	2036	2462	435	461	57	1970	169	159
y1985	GBR	20431	56.55	1.25	32.36	16.96	5.98	2416	3189	1090	950	145	1954	175	162
y1985	GEO	5427	4.67	0.24	3.09	1.01	0.33	2333	3378	910	841	130	2338	173	162
y1985	GGY	52422	0.06	0	0.03	0.02	0.01	2397	3245	905	1008	216	2124	170	158
y1985	GHA	822	12.71	1.75	10.03	0.79	0.14	1999	1784	101	193	40	1643	169	159
y1985	GIB	54204	0.03	0	0.01	0.01	0.01	2422	3183	822	942	212	2149	169	158
y1985	GIN	794	5.08	0.77	3.98	0.29	0.04	2014	2409	66	371	189	2154	170	159
y1985	GLP	27251	0.37	0.01	0.2	0.1	0.06	2342	3183	864	973	212	2107	170	158
y1985	GMB	1171	0.73	0.11	0.57	0.04	0.01	1965	2372	132	542	15	2225	167	162
y1985	GNB	927	0.91	0.14	0.71	0.05	0.01	1988	2349	152	421	115	2082	169	158
y1985	GNQ	1277	0.35	0.06	0.27	0.02	0	2079	2344	162	235	75	2107	169	159
y1985	GRC	17015	9.93	0.15	5.6	2.99	1.19	2426	3511	767	1079	401	2343	172	159
y1985	GRD	4697	0.09	0.01	0.07	0.01	0	2179	2104	525	561	172	1407	174	163
y1985	GRL	39706	0.05	0	0.03	0.01	0.01	2292	3161	839	953	211	2111	168	156
y1985	GTM	3834	8.25	0.36	6.3	1.27	0.32	1966	2198	147	499	58	1993	163	149
y1985	GUF	21262	0.08	0	0.05	0.02	0.01	2325	3130	811	929	208	2111	170	159
y1985	GUM	30479	0.11	0	0.06	0.03	0.02	2347	3245	922	1020	216	2107	170	159
y1985	GUY	2326	0.77	0.07	0.57	0.1	0.03	2113	2468	198	584	39	2231	169	158
y1985	HKG	16782	5.46	0.47	3.72	1.03	0.24	2236	3069	763	765	276	2030	167	155
y1985	HMD	0	0	0	0	0	0	2274	3167	857	966	211	2099	167	156
y1985	HND	2931	4.28	0.27	3.27	0.6	0.14	1995	2142	247	489	38	1857	167	153
y1985	HRV	12150	4.7	0.11	2.85	1.24	0.5	2459	3609	831	806	139	2639	176	162
y1985	HTI	1705	6.38	0.64	4.84	0.73	0.17	2065	1902	122	355	99	1681	171	159
y1985	HUN	11627	10.65	0.29	6.01	2.96	1.39	2435	3419	1252	813	181	1986	174	161
y1985	IDN	1723	165.01	31.12	125.39	7.68	0.82	1934	2417	96	335	39	2282	161	150
y1985	IMN	86845	0.06	0	0.03	0.02	0.01	2415	3321	979	1066	219	2123	170	158
y1985	IND	1070	781.67	254.36	495.04	29.44	2.83	1951	2152	152	363	75	1925	164	152
y1985	IOT	29669	0	0	0	0	0	2287	2452	253	353	106	2093	170	159
y1985	IRL	14187	3.54	0.07	2.36	0.87	0.24	2329	3572	1285	898	152	2135	175	162
y1985	IRN	6888	47.34	4.78	32.64	7.58	2.34	2034	2709	276	469	264	2169	169	156
y1985	IRQ	6083	15.57	0.99	10.21	2.97	1.4	2041	3322	289	725	252	2781	169	157
y1985	ISL	23953	0.24	0	0.15	0.07	0.02	2452	3153	1469	796	172	1512	180	167
y1985	ISR	16036	4.24	0.08	2.38	1.24	0.54	2300	3297	666	925	278	2353	172	159
y1985	ITA	20655	56.6	1.14	32.35	17.24	5.87	2388	3411	890	1003	273	2248	172	159
y1985	JAM	5860	2.34	0.18	1.66	0.36	0.14	2193	2535	358	707	93	2084	173	162
y1985	JEY	31869	0.13	0	0.07	0.04	0.02	2374	3293	952	1045	218	2123	170	158
y1985	JOR	4194	2.9	0.15	1.99	0.53	0.23	2106	2651	399	640	166	2086	170	157
y1985	JPN	21633	120.76	8.69	92.26	17.83	1.98	2212	2858	580	734	141	2137	168	155
y1985	KAZ	6627	15.4	0.82	10.68	2.98	0.92	2242	3378	910	841	130	2338	170	159
y1985	KEN	1203	19.65	2.88	15.73	0.93	0.11	1947	2187	247	401	36	1904	172	160
y1985	KGZ	2300	4	0.25	2.98	0.63	0.14	2151	3378	910	841	130	2338	169	158
y1985	KHM	590	7.71	1.38	6.02	0.29	0.02	1868	1793	121	39	52	1620	162	153
y1985	KIR	2787	0.07	0	0.04	0.02	0.01	2232	2679	301	524	75	2303	169	159
y1985	KNA	5388	0.04	0	0.03	0.01	0	2230	2622	609	901	76	1937	169	161
y1985	KOR	7252	40.81	2.74	32.43	5.02	0.62	2189	2950	262	488	193	2495	170	157
y1985	KWT	29154	1.74	0.06	0.93	0.46	0.29	2278	2923	675	702	323	1925	171	158
y1985	LAO	941	3.68	0.62	2.91	0.14	0.01	1885	1910	95	82	49	1766	160	151
y1985	LBN	15915	2.68	0.15	1.63	0.61	0.29	2202	2930	464	700	363	2103	172	158
y1985	LBR	1226	2.19	0.28	1.73	0.15	0.03	1942	2436	104	485	42	2290	165	157
y1985	LBY	19930	3.87	0.24	2.5	0.77	0.36	2119	3256	538	792	313	2405	172	159
y1985	LCA	5564	0.13	0.01	0.09	0.02	0.01	2113	2427	539	665	155	1733	171	163
y1985	LIE	97677	0.03	0	0.01	0.01	0.01	2473	3076	688	827	200	2188	169	158
y1985	LKA	1815	16.18	3.25	12	0.84	0.09	2001	2316	117	321	75	2124	163	152
y1985	LSO	779	1.47	0.22	1.11	0.1	0.04	1986	2303	186	227	39	2078	167	158
y1985	LTU	11850	3.54	0.08	2.09	0.9	0.47	2449	3378	910	841	130	2338	176	163
y1985	LUX	31402	0.38	0.01	0.22	0.11	0.04	2468	3402	1185	1019	186	2031	175	163
y1985	LVA	9804	2.57	0.07	1.47	0.69	0.34	2467	3378	910	841	130	2338	176	164
y1985	MAC	15903	0.28	0.01	0.16	0.07	0.04	2341	2729	821	527	145	1763	170	159
y1985	MAF	8995	0.01	0	0.01	0	0	2261	2886	579	717	182	2125	170	158
y1985	MAR	2341	22.53	1.95	15.84	3.62	1.12	2098	2859	171	590	122	2566	169	158
y1985	MCO	165594	0.03	0	0.01	0.01	0.01	2486	3076	688	827	200	2188	169	158
y1985	MDA	3848	3.58	0.15	2.42	0.75	0.26	2310	3378	910	841	130	2338	171	161
y1985	MDG	982	10.06	1.65	7.87	0.5	0.04	1929	2383	243	165	77	2063	165	155
y1985	MDV	1731	0.19	0.03	0.15	0.01	0	1879	2308	338	410	163	1807	162	151
y1985	MEX	9816	77.36	3.16	51.37	16.42	6.41	2106	3093	513	745	108	2472	166	153
y1985	MHL	5305	0.04	0	0.02	0.01	0.01	2213	2357	243	339	102	2012	166	154
y1985	MKD	7570	1.97	0.06	1.27	0.47	0.17	2361	3609	831	806	139	2639	175	159
y1985	MLI	617	7.84	1.22	6.16	0.4	0.06	2007	2095	202	197	71	1822	172	162
y1985	MLT	10712	0.33	0.01	0.17	0.1	0.05	2324	3076	892	872	200	1984	168	156
y1985	MMR	357	37.22	7.43	27.78	1.82	0.19	1979	1774	123	282	64	1587	163	153
y1985	MNE	9799	0.6	0.02	0.41	0.13	0.04	2352	3609	831	806	139	2639	175	162
y1985	MNG	2293	1.92	0.1	1.44	0.31	0.07	2084	2234	827	245	17	1390	167	156
y1985	MNP	13830	0.03	0	0.02	0.01	0	2237	2452	253	353	106	2093	170	159
y1985	MOZ	313	12.98	1.63	10.56	0.71	0.08	1964	1832	58	190	29	1745	166	156
y1985	MRT	1451	1.77	0.27	1.37	0.11	0.02	1957	2447	620	295	38	1789	168	160
y1985	MSR	8441	0.01	0	0.01	0	0	2258	2887	579	718	182	2126	170	158
y1985	MTQ	29396	0.34	0.01	0.18	0.1	0.05	2361	3251	917	1017	216	2118	170	158
y1985	MUS	4026	1.01	0.12	0.77	0.1	0.02	2146	2686	273	902	50	2363	168	154
y1985	MWI	673	7.21	0.97	5.86	0.34	0.04	1924	2078	64	140	50	1964	165	157
y1985	MYS	5275	15.61	2.27	11.8	1.26	0.28	1985	2668	433	827	87	2148	165	154
y1985	MYT	10488	0.07	0	0.05	0.01	0.01	2102	2706	556	685	172	1978	170	159
y1985	NAM	4052	1.15	0.22	0.82	0.08	0.03	1967	2106	279	411	47	1780	170	161
y1985	NCL	35157	0.14	0	0.08	0.04	0.02	2315	2773	629	657	157	1987	170	159
y1985	NER	652	6.91	1.18	5.4	0.3	0.03	1959	2119	162	126	31	1926	171	161
y1985	NFK	8658	0	0	0	0	0	2217	2461	254	354	107	2100	170	159
y1985	NGA	1346	83.62	14.23	64.33	4.44	0.62	1964	1863	85	371	102	1676	167	158
y1985	NIC	2819	3.71	0.19	2.72	0.61	0.19	2018	2161	266	561	28	1867	166	154
y1985	NIU	5609	0	0	0	0	0	2353	2538	262	365	110	2166	173	161
y1985	NLD	23602	14.48	0.4	9.34	3.84	0.9	2517	3120	1123	996	175	1822	179	166
y1985	NOR	30120	4.15	0.09	2.54	1.15	0.37	2469	3192	1173	846	210	1809	178	165
y1985	NPL	689	16.73	4.1	11.99	0.59	0.05	1901	1940	160	137	63	1717	161	151
y1985	NRU	25917	0	0	0	0	0	2336	2377	245	342	103	2029	168	157
y1985	NZL	19048	3.25	0.06	1.87	0.94	0.38	2412	3023	1267	743	194	1562	175	163
y1985	OMN	15168	1.5	0.15	1.03	0.24	0.08	2011	2823	704	817	187	1932	166	156
y1985	PAK	1526	92.22	22.99	63.75	4.66	0.82	1925	2187	302	453	76	1809	167	156
y1985	PAN	6260	2.22	0.13	1.57	0.41	0.11	2129	2466	477	683	71	1918	167	155
y1985	PCN	3731	0	0	0	0	0	2249	2478	256	357	107	2115	168	157
y1985	PER	5145	19.54	0.63	13.89	3.98	1.04	2064	2059	363	486	62	1634	163	151
y1985	PHL	2050	54.32	8.82	41.95	3.16	0.39	1910	2110	196	399	132	1782	162	150
y1985	PLW	13128	0.01	0	0.01	0	0	2296	2427	250	349	105	2072	168	158
y1985	PNG	1825	3.8	0.17	2.91	0.57	0.15	2050	2309	225	316	96	1988	163	156
y1985	POL	8104	37.2	1.18	22.92	9.33	3.77	2383	3357	1098	726	112	2147	173	161
y1985	PRI	13980	3.37	0.18	2	0.77	0.42	2260	3045	745	870	202	2098	170	157
y1985	PRK	2396	18.88	1.89	14.29	2.33	0.37	2179	2072	242	195	166	1664	167	156
y1985	PRT	11490	10.02	0.26	6.6	2.48	0.68	2275	3004	563	955	174	2267	168	159
y1985	PRY	3774	3.67	0.19	2.81	0.54	0.13	2101	2598	478	642	155	1965	170	157
y1985	PSE	2407	1.97	0.11	1.35	0.36	0.15	2090	2395	279	383	113	2003	171	159
y1985	PYF	21432	0.18	0	0.09	0.05	0.04	2400	2770	722	635	152	1896	174	163
y1985	QAT	58320	0.37	0.02	0.2	0.1	0.05	2397	3425	1009	1099	226	2190	170	159
y1985	REU	26591	0.55	0.01	0.31	0.15	0.08	2314	3153	857	965	210	2086	170	159
y1985	ROU	8221	22.76	0.89	14.42	5.5	1.95	2351	3030	739	719	216	2075	172	160
y1985	RUS	12386	143.85	4.32	83.82	36.91	18.8	2422	3378	910	841	130	2338	173	161
y1985	RWA	793	6.11	0.8	5.03	0.26	0.02	1918	2222	64	201	20	2138	167	158
y1985	SAU	19526	13.19	0.97	8.26	2.72	1.24	2077	2700	456	510	334	1910	167	156
y1985	SDN	1019	17.21	2.31	13.71	1.04	0.15	1972	2005	378	377	68	1559	168	157
y1985	SEN	1327	6.48	1.04	4.97	0.4	0.07	2007	2419	165	433	40	2214	174	163
y1985	SGP	17755	2.73	0.19	1.95	0.49	0.1	2253	3185	822	943	212	2151	169	157
y1985	SGS	25439	0	0	0	0	0	2389	2891	580	718	182	2129	168	157
y1985	SHN	7690	0	0	0	0	0	2295	2500	224	317	98	2178	170	158
y1985	SJM	67991	0	0	0	0	0	2407	3013	674	810	196	2143	169	158
y1985	SLB	2233	0.28	0.01	0.22	0.04	0.01	2002	2251	266	202	80	1905	166	155
y1985	SLE	946	3.81	0.56	2.96	0.25	0.04	2005	1975	70	518	82	1823	167	158
y1985	SLV	3831	4.91	0.25	3.62	0.81	0.23	2030	2238	237	483	70	1931	167	152
y1985	SMR	35140	0.02	0	0.01	0.01	0	2432	3076	688	827	200	2188	169	158
y1985	SOM	821	6.79	0.93	5.37	0.43	0.06	1984	2025	688	263	32	1305	168	157
y1985	SPM	41431	0	0	0	0	0	2387	3209	868	979	214	2127	170	158
y1985	SRB	10746	1.68	0.06	1.06	0.42	0.14	2376	3609	831	806	139	2639	176	163
y1985	SSD	1498	5.45	0.91	4	0.44	0.1	2016	2005	378	377	68	1559	170	159
y1985	STP	1331	0.1	0.01	0.08	0.01	0	1988	2077	144	331	30	1903	169	159
y1985	SUR	7363	0.37	0.03	0.24	0.07	0.03	2219	2618	339	635	46	2233	171	160
y1985	SVK	11180	5.16	0.14	3.35	1.25	0.42	2406	3428	1163	910	150	2115	176	164
y1985	SVN	14545	1.94	0.06	1.22	0.49	0.17	2418	3609	831	806	139	2639	175	162
y1985	SWE	22928	8.36	0.2	4.96	2.44	0.76	2471	2976	1071	917	160	1745	178	165
y1985	SWZ	2579	0.71	0.1	0.54	0.05	0.02	1939	2387	262	705	68	2057	169	159
y1985	SXM	40091	0.04	0	0.02	0.01	0.01	2346	2874	576	714	181	2117	170	158
y1985	SYC	10599	0.07	0.01	0.05	0.01	0	2202	2932	584	724	184	2164	172	161
y1985	SYR	3223	10.65	0.83	7.59	1.64	0.59	2030	3038	462	635	321	2255	169	157
y1985	TCA	17299	0.01	0	0.01	0	0	2299	2874	576	714	181	2117	170	158
y1985	TCD	857	5.09	0.85	3.95	0.26	0.03	2006	1764	128	157	47	1589	172	163
y1985	TGO	942	3.26	0.46	2.59	0.18	0.03	1985	2036	90	230	31	1915	169	159
y1985	THA	2766	52.05	7.98	40.16	3.32	0.59	2064	2069	227	263	110	1732	164	154
y1985	TJK	2786	4.53	0.31	3.5	0.61	0.11	2090	3378	910	841	130	2338	170	159
y1985	TKL	946	0	0	0	0	0	2308	2528	261	364	110	2157	173	162
y1985	TKM	4385	3.25	0.2	2.42	0.51	0.12	2154	3378	910	841	130	2338	171	161
y1985	TLS	1154	0.67	0.13	0.51	0.03	0	1917	2118	282	71	42	1794	161	152
y1985	TON	4363	0.09	0	0.06	0.02	0.01	2329	2739	434	567	156	2149	176	165
y1985	TTO	11317	1.18	0.11	0.89	0.14	0.04	2155	2889	644	888	140	2105	173	161
y1985	TUN	3886	7.32	0.62	5.03	1.26	0.41	2143	3065	280	696	249	2536	171	158
y1985	TUR	6355	49.14	2.96	33.57	9.22	3.39	2166	3627	438	653	340	2849	171	157
y1985	TUV	1569	0.01	0	0.01	0	0	2273	2459	254	354	107	2098	169	159
y1985	TWN	7368	19.23	1.74	14.89	2.3	0.3	2185	2704	593	668	220	1891	168	156
y1985	TZA	715	21.84	3.1	17.43	1.15	0.16	1960	2256	138	253	56	2062	167	157
y1985	UGA	513	14.65	1.94	11.99	0.66	0.06	1949	2080	132	184	20	1928	169	159
y1985	UKR	7583	50.92	1.45	29.78	13.34	6.35	2437	3378	910	841	130	2338	175	162
y1985	UMI	22112	0	0	0	0	0	2300	2457	253	354	107	2097	169	158
y1985	URY	5906	3.02	0.09	1.77	0.79	0.37	2322	2642	924	532	90	1628	171	158
y1985	USA	28572	237.93	5.94	134.98	64.45	32.56	2458	3378	1017	1259	197	2164	177	163
y1985	UZB	1860	18.11	1.1	13.76	2.68	0.57	2119	3378	910	841	130	2338	170	159
y1985	VAT	34176	0	0	0	0	0	2427	3070	687	826	200	2183	169	158
y1985	VCT	3181	0.1	0.01	0.08	0.01	0	2132	2413	335	657	60	2018	171	160
y1985	VEN	9024	17.51	0.63	11.19	4.1	1.59	2157	2633	443	939	52	2138	169	156
y1985	VGB	7589	0.01	0	0.01	0	0	2252	2890	580	718	182	2128	170	158
y1985	VIR	37469	0.1	0	0.05	0.03	0.02	2295	3171	907	1000	211	2053	170	159
y1985	VNM	796	61.06	14.12	44.89	1.97	0.08	1906	2011	153	102	57	1801	162	152
y1985	VUT	4171	0.14	0.01	0.1	0.02	0.01	2093	2792	483	343	88	2221	168	159
y1985	WLF	13020	0.01	0	0.01	0	0	2233	2452	253	353	106	2093	170	159
y1985	WSM	3331	0.16	0	0.1	0.04	0.02	2282	2692	706	293	125	1861	172	161
y1985	YEM	1521	9.85	1.52	7.23	0.92	0.18	1860	2057	212	363	72	1773	164	154
y1985	ZAF	7216	33.74	5.27	22.75	3.66	2.06	2058	2880	392	771	76	2412	169	159
y1985	ZMB	1412	6.95	0.9	5.47	0.5	0.08	1967	2020	105	258	33	1882	169	159
y1985	ZWE	577	8.66	1.28	6.58	0.61	0.19	1977	2081	174	452	14	1893	170	160
y1990	ABW	35380	0.06	0	0.03	0.02	0.01	2386	3204	856	970	213	2135	170	159
y1990	AFG	628	12.25	2.86	8.78	0.53	0.08	1902	2315	308	159	87	1920	165	156
y1990	AGO	2880	12.18	1.96	9.43	0.68	0.11	1950	1643	195	377	30	1418	169	159
y1990	AIA	12081	0	0	0	0	0	2296	2901	583	722	183	2135	170	159
y1990	ALA	55636	0.02	0	0.01	0.01	0	2396	3177	840	955	212	2125	170	158
y1990	ALB	3395	3.28	0.1	2.32	0.67	0.19	2286	2560	447	391	111	2002	172	161
y1990	AND	42989	0.06	0	0.03	0.02	0.01	2452	3303	891	1006	220	2192	172	159
y1990	ARE	42639	1.86	0.09	1.03	0.49	0.25	2377	3077	873	636	491	1713	170	158
y1990	ARG	7345	32.73	0.67	18.84	8.63	4.59	2293	2915	879	840	116	1920	171	158
y1990	ARM	2927	3.54	0.15	2.28	0.83	0.28	2266	3367	937	843	117	2313	171	157
y1990	ASM	12979	0.04	0	0.02	0.01	0.01	2483	2603	313	428	125	2165	174	163
y1990	ATA	9225	0	0	0	0	0	2303	2929	589	729	185	2155	170	158
y1990	ATF	11340	0	0	0	0	0	2333	2590	311	426	125	2154	169	157
y1990	ATG	11933	0.06	0.01	0.04	0.01	0	2247	2470	878	629	244	1348	171	160
y1990	AUS	24746	17.07	0.32	9.28	5.26	2.21	2476	3164	1100	980	178	1886	176	163
y1990	AUT	26541	7.67	0.23	4.52	2.19	0.73	2467	3507	1204	1125	272	2031	176	164
y1990	AZE	4867	7.16	0.32	4.97	1.44	0.43	2212	3367	937	843	117	2313	171	158
y1990	BDI	474	5.42	0.79	4.31	0.29	0.03	1961	2072	68	103	34	1970	168	156
y1990	BEL	25309	9.98	0.15	5.21	3.33	1.29	2464	3505	1169	1089	230	2106	175	162
y1990	BEN	1074	4.98	0.67	3.89	0.35	0.07	2008	2133	82	200	88	1963	170	160
y1990	BES	18881	0.01	0	0.01	0	0	2325	2900	583	722	183	2134	170	159
y1990	BFA	705	8.8	1.36	7.01	0.39	0.04	1983	2194	137	301	46	2011	171	162
y1990	BGD	733	106.2	28.87	72.71	4.2	0.42	1891	2104	61	145	29	2014	163	151
y1990	BGR	7750	8.72	0.19	4.77	2.6	1.16	2476	3124	704	789	210	2210	175	162
y1990	BHR	18883	0.49	0.03	0.27	0.12	0.07	2278	3113	809	926	207	2097	167	157
y1990	BHS	24250	0.25	0.01	0.15	0.06	0.03	2267	2707	907	686	211	1589	171	160
y1990	BIH	1733	4.46	0.14	2.93	1.07	0.32	2478	3622	858	847	169	2595	178	166
y1990	BLM	25674	0	0	0	0	0	2344	2899	583	722	183	2133	170	159
y1990	BLR	6310	10.19	0.29	5.9	2.71	1.29	2408	3367	937	843	117	2313	175	163
y1990	BLZ	5085	0.18	0.01	0.13	0.03	0.01	2064	2485	625	512	237	1623	168	156
y1990	BMU	51836	0.06	0	0.03	0.02	0.01	2362	2787	1011	824	390	1386	171	160
y1990	BOL	2958	6.86	0.23	4.92	1.33	0.38	2059	1940	304	397	108	1528	165	152
y1990	BRA	7124	149.36	8.96	100.02	30.24	10.14	2197	2718	452	890	86	2180	170	157
y1990	BRB	18961	0.26	0.02	0.17	0.05	0.02	2316	3101	891	926	116	2094	174	162
y1990	BRN	51428	0.26	0.03	0.19	0.03	0.01	2045	2808	510	578	283	2015	163	153
y1990	BTN	1715	0.53	0.11	0.39	0.03	0	1946	2314	227	319	97	1990	163	154
y1990	BVT	0	0	0	0	0	0	2280	2891	581	720	182	2128	168	157
y1990	BWA	6819	1.38	0.22	0.99	0.12	0.05	2055	2217	476	406	66	1675	172	162
y1990	CAF	809	2.95	0.48	2.22	0.21	0.04	2004	1876	192	378	26	1658	168	159
y1990	CAN	27226	27.79	0.55	15.36	8.32	3.56	2475	3001	928	955	216	1857	175	162
y1990	CCK	44089	0	0	0	0	0	2375	2582	310	424	124	2148	170	158
y1990	CHE	33938	6.72	0.21	3.99	1.93	0.59	2427	3435	1259	1046	264	1912	175	163
y1990	CHL	6270	13.24	0.25	7.95	3.38	1.66	2298	2568	469	656	131	1968	169	156
y1990	CHN	1151	1135.18	110.35	901.58	111.94	11.31	2177	2501	287	260	85	2129	168	157
y1990	CIV	1788	12.26	1.42	9.67	0.97	0.2	2027	2566	146	401	92	2328	169	160
y1990	CMR	2056	11.72	1.29	9.26	0.97	0.2	2017	2030	138	305	82	1810	171	161
y1990	COD	627	34.61	6.13	26.18	2.01	0.29	1932	2086	88	131	43	1955	169	158
y1990	COG	3239	2.44	0.37	1.84	0.19	0.04	2008	1982	129	322	52	1801	170	159
y1990	COK	9058	0.01	0	0.01	0	0	2370	2545	306	418	123	2116	174	164
y1990	COL	5537	34.27	1.66	23.04	7.33	2.24	2095	2386	417	709	63	1906	167	154
y1990	COM	1221	0.42	0.05	0.33	0.03	0.01	1971	2216	165	237	75	1976	166	156
y1990	CPV	1553	0.36	0.05	0.27	0.03	0.01	2028	2371	386	383	84	1901	173	161
y1990	CRI	6669	3.09	0.15	2.14	0.61	0.19	2158	2745	475	961	164	2106	168	155
y1990	CUB	7582	10.58	0.87	6.14	2.49	1.08	2316	2921	663	911	84	2174	170	158
y1990	CUW	15123	0.15	0.01	0.08	0.04	0.02	2310	3169	847	959	211	2111	170	159
y1990	CXR	47860	0	0	0	0	0	2330	2535	305	417	122	2108	170	159
y1990	CYM	51582	0.02	0	0.01	0.01	0	2378	2900	583	722	183	2134	170	159
y1990	CYP	16954	0.77	0.02	0.45	0.22	0.08	2340	2688	734	719	277	1677	171	159
y1990	CZE	16204	10.34	0.18	5.42	3.13	1.61	2501	3638	1159	1066	148	2331	177	164
y1990	DEU	25654	79.42	1.37	44.03	24.35	9.67	2511	3257	1131	942	271	1855	176	164
y1990	DJI	3099	0.59	0.06	0.43	0.08	0.02	2037	1616	182	399	62	1372	168	158
y1990	DMA	5725	0.07	0	0.04	0.02	0.01	2345	2963	644	824	282	2037	173	162
y1990	DNK	25811	5.14	0.14	2.89	1.59	0.52	2510	3157	1242	852	196	1719	178	165
y1990	DOM	4036	7.19	0.52	4.84	1.31	0.52	2148	2063	282	722	61	1720	170	157
y1990	DZA	5503	25.91	2.24	17.37	4.56	1.74	2113	2752	306	651	123	2323	172	159
y1990	ECU	5161	10.21	0.31	7.27	2.04	0.59	2089	2241	374	678	59	1808	164	152
y1990	EGY	3122	57.42	2.42	37.26	11.26	6.48	2155	3180	211	494	196	2773	170	158
y1990	ERI	485	3.12	0.55	2.38	0.17	0.02	1983	1553	101	88	37	1415	169	158
y1990	ESH	2499	0.22	0.03	0.16	0.02	0.01	2019	2438	307	417	121	2010	171	159
y1990	ESP	19754	38.87	0.57	20.73	12.38	5.19	2417	3288	839	1087	319	2130	171	159
y1990	EST	9748	1.58	0.04	0.89	0.44	0.21	2495	3367	937	843	117	2313	178	165
y1990	ETH	502	48.09	8.36	36.99	2.5	0.24	1951	1553	101	88	37	1415	168	157
y1990	FIN	23499	4.98	0.07	2.82	1.52	0.57	2487	3144	1231	784	136	1777	177	163
y1990	FJI	3508	0.74	0.04	0.47	0.16	0.07	2268	2679	534	581	43	2102	174	162
y1990	FLK	92104	0	0	0	0	0	2413	2919	587	727	184	2148	170	158
y1990	FRA	24918	58.51	1.52	32.47	18.15	6.37	2433	3500	1329	953	212	1959	175	162
y1990	FRO	40295	0.04	0	0.02	0.01	0.01	2383	3177	840	955	212	2125	170	158
y1990	FSM	2951	0.09	0	0.06	0.02	0.01	2168	2449	318	430	124	2007	169	158
y1990	GAB	13604	0.96	0.12	0.7	0.11	0.03	2044	2353	300	423	55	1998	170	159
y1990	GBR	23791	57.25	1.12	30.94	18.11	7.08	2424	3239	1052	1002	170	2017	175	162
y1990	GEO	5719	4.81	0.22	3.05	1.13	0.41	2347	3367	937	843	117	2313	174	162
y1990	GGY	52424	0.06	0	0.03	0.02	0.01	2394	3243	905	1008	216	2122	170	158
y1990	GHA	896	14.63	1.91	11.43	1.07	0.22	2022	1726	109	236	43	1574	169	159
y1990	GIB	56606	0.03	0	0.01	0.01	0.01	2432	3219	851	968	214	2154	170	158
y1990	GIN	833	6.04	0.87	4.71	0.4	0.06	2018	2430	67	343	178	2185	170	160
y1990	GLP	27251	0.39	0.01	0.21	0.11	0.06	2366	3229	886	994	215	2128	170	159
y1990	GMB	1153	0.91	0.13	0.71	0.06	0.01	1985	2524	121	780	27	2376	168	162
y1990	GNB	958	1.02	0.15	0.79	0.07	0.01	2007	2247	158	342	101	1988	170	159
y1990	GNQ	1078	0.43	0.07	0.32	0.03	0.01	2039	2292	159	231	73	2060	169	159
y1990	GRC	17700	10.2	0.14	5.39	3.26	1.41	2470	3537	746	1094	402	2389	173	160
y1990	GRD	6784	0.11	0.01	0.07	0.02	0.01	2163	2499	611	733	221	1667	174	163
y1990	GRL	42623	0.06	0	0.03	0.02	0.01	2308	3185	861	971	212	2112	169	156
y1990	GTM	3838	9.26	0.36	6.85	1.59	0.46	1987	2355	159	588	84	2112	163	149
y1990	GUF	21268	0.12	0	0.07	0.03	0.02	2294	3148	855	963	210	2083	170	159
y1990	GUM	30480	0.13	0	0.07	0.04	0.02	2370	3292	946	1041	218	2128	170	159
y1990	GUY	2047	0.75	0.07	0.53	0.11	0.04	2173	2358	211	594	56	2091	169	158
y1990	HKG	23272	5.71	0.45	3.74	1.21	0.31	2264	3181	966	838	209	2006	167	155
y1990	HMD	0	0	0	0	0	0	2280	3188	872	979	212	2104	168	157
y1990	HND	2926	4.94	0.27	3.66	0.79	0.22	2021	2311	262	617	37	2012	167	153
y1990	HRV	12663	4.77	0.1	2.75	1.33	0.59	2481	3622	858	847	169	2595	176	163
y1990	HTI	1534	7.1	0.65	5.26	0.94	0.25	2084	1744	94	312	80	1570	171	159
y1990	HUN	12174	10.38	0.27	5.6	3	1.51	2463	3376	1211	931	188	1977	174	161
y1990	IDN	2181	181.44	33.21	136.05	10.73	1.45	1972	2338	109	301	48	2181	162	151
y1990	IMN	86821	0.07	0	0.03	0.02	0.02	2412	3325	986	1071	219	2120	170	158
y1990	IND	1284	870.13	274.34	551.96	39.37	4.46	1969	2193	156	353	74	1963	164	152
y1990	IOT	29669	0	0	0	0	0	2306	2535	305	417	122	2108	170	159
y1990	IRL	17607	3.52	0.06	2.21	0.94	0.31	2374	3621	1113	1066	176	2332	175	162
y1990	IRN	6154	56.22	5.19	37.58	9.97	3.48	2070	2880	257	526	283	2340	170	157
y1990	IRQ	5927	17.46	1.03	11.04	3.54	1.85	2063	3250	225	649	236	2789	170	158
y1990	ISL	26551	0.26	0	0.15	0.08	0.03	2478	3051	1283	791	173	1595	180	167
y1990	ISR	18098	4.66	0.08	2.5	1.42	0.66	2337	3402	656	892	371	2375	173	160
y1990	ITA	24094	56.72	1.07	30.6	18.29	6.76	2420	3585	938	1069	291	2356	172	159
y1990	JAM	7113	2.42	0.18	1.64	0.42	0.18	2223	2640	481	818	108	2051	173	162
y1990	JEY	30688	0.13	0	0.07	0.04	0.02	2369	3290	952	1045	218	2120	170	158
y1990	JOR	3410	3.55	0.16	2.32	0.72	0.35	2137	2771	315	692	150	2306	171	158
y1990	JPN	26926	123.53	9.04	92.54	19.68	2.27	2235	2946	614	785	152	2180	168	155
y1990	KAZ	6945	16.35	0.78	10.92	3.46	1.19	2259	3367	937	843	117	2313	170	159
y1990	KEN	1347	23.4	3.29	18.63	1.3	0.18	1969	2044	292	397	39	1713	172	160
y1990	KGZ	2497	4.39	0.25	3.22	0.74	0.18	2155	3367	937	843	117	2313	169	158
y1990	KHM	725	8.98	1.52	7	0.42	0.04	1861	1935	139	58	49	1747	162	153
y1990	KIR	2577	0.07	0	0.04	0.02	0.01	2270	2625	294	492	75	2256	169	159
y1990	KNA	7882	0.04	0	0.03	0.01	0	2258	2496	613	809	80	1803	169	161
y1990	KOR	11243	42.87	2.62	32.86	6.44	0.95	2241	2954	309	647	220	2425	170	157
y1990	KWT	23929	2.09	0.06	1.05	0.57	0.41	2300	2310	405	567	197	1708	171	159
y1990	LAO	994	4.26	0.69	3.35	0.2	0.02	1893	2016	106	102	45	1865	160	151
y1990	LBN	6679	2.71	0.14	1.54	0.67	0.36	2263	3234	449	792	529	2256	172	159
y1990	LBR	483	2.1	0.25	1.63	0.18	0.04	1964	2160	75	334	41	2044	165	157
y1990	LBY	13742	4.44	0.25	2.71	0.97	0.51	2201	3295	442	796	309	2544	172	159
y1990	LCA	8334	0.14	0.01	0.1	0.02	0.01	2152	2495	650	589	140	1705	171	163
y1990	LIE	116711	0.03	0	0.01	0.01	0.01	2475	3102	716	852	203	2183	170	158
y1990	LKA	2013	17.33	3.41	12.7	1.08	0.14	2034	2162	112	260	65	1985	164	152
y1990	LSO	875	1.61	0.23	1.2	0.13	0.05	2005	2331	139	276	47	2145	167	158
y1990	LTU	12380	3.71	0.08	2.07	0.99	0.57	2461	3367	937	843	117	2313	176	163
y1990	LUX	43351	0.38	0.01	0.21	0.12	0.04	2475	3505	1169	1089	230	2106	176	163
y1990	LVA	10388	2.67	0.07	1.47	0.74	0.39	2473	3367	937	843	117	2313	177	165
y1990	MAC	20745	0.34	0.01	0.19	0.09	0.05	2342	2833	739	722	242	1852	170	159
y1990	MAF	14645	0.03	0	0.02	0.01	0	2308	2900	583	722	183	2134	170	159
y1990	MAR	2609	24.87	1.95	16.73	4.56	1.63	2143	3088	210	573	165	2713	170	158
y1990	MCO	184710	0.03	0	0.01	0.01	0.01	2485	3102	716	852	203	2183	170	158
y1990	MDA	4012	3.69	0.13	2.41	0.83	0.32	2318	3367	937	843	117	2313	172	161
y1990	MDG	975	11.6	1.82	9.02	0.69	0.07	1932	2193	239	156	73	1881	165	155
y1990	MDV	2139	0.22	0.04	0.17	0.01	0	1875	2287	291	577	95	1901	163	151
y1990	MEX	9669	85.36	3.11	53.44	20.03	8.78	2161	2969	461	789	116	2392	166	154
y1990	MHL	7216	0.04	0	0.02	0.01	0.01	2244	2426	291	399	117	2018	166	154
y1990	MKD	7760	2	0.06	1.22	0.51	0.21	2389	3622	858	847	169	2595	175	159
y1990	MLI	700	8.46	1.25	6.64	0.49	0.08	1998	2400	250	311	65	2085	172	162
y1990	MLT	13685	0.34	0	0.17	0.11	0.06	2341	3023	765	860	228	2030	169	157
y1990	MMR	292	40.62	7.97	29.99	2.37	0.29	2010	1693	89	308	61	1543	164	153
y1990	MNE	9655	0.61	0.02	0.39	0.15	0.05	2381	3622	858	847	169	2595	175	162
y1990	MNG	2396	2.19	0.11	1.59	0.39	0.1	2116	2255	927	282	16	1312	167	157
y1990	MNP	13721	0.04	0	0.03	0.01	0	2255	2535	305	417	122	2108	170	159
y1990	MOZ	382	13.25	1.52	10.71	0.89	0.13	1957	1816	46	266	31	1739	166	156
y1990	MRT	1464	2.02	0.28	1.55	0.15	0.04	1971	2514	492	492	32	1990	168	160
y1990	MSR	8430	0.01	0	0.01	0	0	2279	2914	586	725	184	2144	170	159
y1990	MTQ	29396	0.36	0.01	0.19	0.1	0.06	2376	3234	887	994	215	2132	170	159
y1990	MUS	5604	1.05	0.12	0.78	0.12	0.03	2177	2780	377	845	72	2331	168	155
y1990	MWI	574	9.43	1.21	7.62	0.54	0.06	1954	1910	59	195	41	1810	165	157
y1990	MYS	6455	18.04	2.45	13.32	1.78	0.49	2016	2651	485	775	91	2075	166	154
y1990	MYT	10491	0.09	0	0.06	0.02	0.01	2122	2801	628	755	183	1990	171	159
y1990	NAM	4048	1.42	0.26	1	0.12	0.04	2013	2060	265	389	43	1752	170	161
y1990	NCL	51088	0.17	0	0.09	0.05	0.03	2365	2745	671	773	124	1950	170	159
y1990	NER	632	8.02	1.31	6.25	0.41	0.05	1960	2274	188	135	61	2025	171	161
y1990	NFK	8706	0	0	0	0	0	2234	2544	306	418	123	2115	170	159
y1990	NGA	1311	95.26	15.48	72.83	5.95	1	1979	2192	76	414	100	2016	168	159
y1990	NIC	2070	4.14	0.19	2.93	0.76	0.26	2050	1731	203	406	28	1500	166	154
y1990	NIU	5588	0	0	0	0	0	2401	2626	315	432	126	2185	174	162
y1990	NLD	26959	14.95	0.36	9.06	4.36	1.17	2540	3266	1087	1188	229	1950	180	166
y1990	NOR	32231	4.25	0.09	2.46	1.25	0.45	2485	3153	1033	856	208	1912	178	165
y1990	NPL	760	18.76	4.42	13.47	0.79	0.08	1910	2187	162	166	85	1940	162	151
y1990	NRU	22611	0	0	0	0	0	2366	2454	295	403	118	2041	168	157
y1990	NZL	19135	3.34	0.06	1.8	1.02	0.46	2428	3248	1265	860	206	1777	176	163
y1990	OMN	15310	1.82	0.16	1.17	0.35	0.14	2072	2872	719	833	191	1962	167	156
y1990	PAK	1761	107.68	25.79	74.26	6.34	1.29	1929	2345	346	496	77	1922	167	155
y1990	PAN	5677	2.48	0.13	1.67	0.52	0.16	2168	2239	459	644	56	1724	167	155
y1990	PCN	3731	0	0	0	0	0	2259	2557	307	420	123	2127	169	157
y1990	PER	4310	21.82	0.62	14.92	4.87	1.41	2101	2020	297	421	62	1661	164	151
y1990	PHL	2291	61.95	9.53	47.12	4.57	0.73	1933	2260	269	443	152	1839	162	150
y1990	PLW	15641	0.01	0	0.01	0	0	2338	2506	301	412	121	2084	168	158
y1990	PNG	1693	4.32	0.18	3.19	0.73	0.22	2088	2319	215	304	93	2011	164	156
y1990	POL	7965	38.11	1.1	22.42	10.11	4.48	2412	3351	1076	743	123	2152	174	161
y1990	PRI	17572	3.53	0.15	1.84	0.92	0.62	2320	3123	804	923	208	2111	170	158
y1990	PRK	2209	20.3	1.95	15.01	2.84	0.5	2207	2372	234	224	194	1944	168	156
y1990	PRT	15551	9.99	0.24	6.14	2.74	0.87	2319	3402	795	1035	265	2342	168	159
y1990	PRY	3984	4.21	0.19	3.11	0.71	0.2	2127	2418	468	510	121	1829	170	158
y1990	PSE	2407	1.99	0.1	1.3	0.4	0.19	2123	2412	281	386	114	2017	172	159
y1990	PYF	23806	0.2	0	0.09	0.06	0.05	2448	2755	768	578	138	1849	175	164
y1990	QAT	48390	0.48	0.02	0.24	0.14	0.08	2434	3416	994	1088	226	2196	170	159
y1990	REU	26591	0.61	0.01	0.34	0.17	0.09	2333	3193	879	984	213	2101	170	159
y1990	ROU	7482	23.21	0.82	13.99	6.02	2.38	2380	3126	797	693	173	2156	173	161
y1990	RUS	12888	148.29	4.09	83.26	39.54	21.4	2426	3367	937	843	117	2313	174	162
y1990	RWA	736	7.23	0.9	5.93	0.37	0.03	1923	1714	50	176	19	1645	167	158
y1990	SAU	18980	16.33	1.07	9.67	3.67	1.92	2111	2872	436	664	349	2087	168	156
y1990	SDN	1088	20.15	2.54	15.89	1.47	0.25	1990	1926	366	320	59	1501	168	157
y1990	SEN	1297	7.55	1.17	5.76	0.52	0.1	2023	2235	180	344	47	2008	174	163
y1990	SGP	23853	3.05	0.21	2.14	0.58	0.12	2278	3269	886	998	218	2165	169	157
y1990	SGS	25439	0	0	0	0	0	2393	2895	582	721	183	2130	168	157
y1990	SHN	7676	0	0	0	0	0	2293	2490	219	311	96	2175	170	158
y1990	SJM	68021	0	0	0	0	0	2404	3038	701	835	199	2138	170	158
y1990	SLB	2159	0.31	0.01	0.24	0.05	0.01	2039	2111	232	143	88	1791	166	156
y1990	SLE	936	4.31	0.6	3.33	0.32	0.06	2014	1947	60	475	72	1815	167	158
y1990	SLV	3918	5.25	0.24	3.69	0.99	0.33	2073	2307	242	505	70	1995	168	152
y1990	SMR	45978	0.02	0	0.01	0.01	0	2443	3102	716	852	203	2183	170	158
y1990	SOM	862	7.4	0.97	5.8	0.54	0.09	1996	1839	641	203	42	1156	168	157
y1990	SPM	41443	0	0	0	0	0	2384	3217	880	987	214	2123	170	158
y1990	SRB	10720	9.44	0.28	5.7	2.5	0.96	2401	3622	858	847	169	2595	177	163
y1990	SSD	1498	5.77	0.96	4.23	0.47	0.11	2027	1926	366	320	59	1501	171	159
y1990	STP	1121	0.11	0.01	0.09	0.01	0	2015	2216	112	385	31	2073	170	159
y1990	SUR	6738	0.41	0.03	0.26	0.08	0.04	2262	2442	396	552	86	1960	171	160
y1990	SVK	11903	5.29	0.13	3.28	1.37	0.51	2438	3638	1159	1066	148	2331	177	164
y1990	SVN	15880	2	0.06	1.19	0.54	0.21	2452	3622	858	847	169	2595	176	163
y1990	SWE	25350	8.56	0.19	4.87	2.62	0.88	2476	2969	1034	922	180	1755	178	165
y1990	SWZ	3511	0.86	0.11	0.65	0.07	0.03	1959	2344	235	597	95	2014	169	159
y1990	SXM	60146	0.04	0	0.02	0.01	0.01	2384	2900	583	722	183	2134	170	159
y1990	SYC	13408	0.07	0.01	0.05	0.01	0	2223	3030	667	805	197	2166	173	161
y1990	SYR	2927	12.45	0.91	8.57	2.12	0.85	2073	2865	368	654	235	2262	170	158
y1990	TCA	23427	0.01	0	0.01	0	0	2338	2899	583	722	183	2133	170	159
y1990	TCD	850	5.96	0.95	4.62	0.34	0.05	2010	1644	146	161	40	1458	172	163
y1990	TGO	971	3.79	0.51	2.99	0.25	0.04	2005	2089	85	263	45	1959	169	159
y1990	THA	4137	56.59	8.39	42.66	4.57	0.97	2116	2151	233	375	98	1820	165	154
y1990	TJK	2797	5.29	0.34	4.03	0.76	0.16	2085	3367	937	843	117	2313	171	159
y1990	TKL	945	0	0	0	0	0	2350	2615	314	430	126	2175	173	162
y1990	TKM	4569	3.69	0.21	2.7	0.62	0.16	2161	3367	937	843	117	2313	171	162
y1990	TLS	1210	0.75	0.14	0.57	0.04	0	1930	1817	285	63	43	1489	161	152
y1990	TON	4611	0.1	0	0.06	0.02	0.02	2370	2775	455	590	160	2160	177	166
y1990	TTO	10103	1.21	0.1	0.9	0.16	0.05	2173	2625	393	855	85	2147	173	161
y1990	TUN	3956	8.23	0.63	5.4	1.6	0.6	2191	3155	275	777	251	2629	171	158
y1990	TUR	7542	53.93	2.77	34.4	11.66	5.1	2224	3774	413	748	350	3011	171	157
y1990	TUV	2630	0	0	0	0	0	2317	2538	305	417	122	2111	169	159
y1990	TWN	10848	20.23	1.64	15.01	3.08	0.5	2236	2943	651	858	261	2031	169	157
y1990	TZA	790	25.45	3.43	20.18	1.59	0.25	1974	2186	150	197	51	1985	167	157
y1990	UGA	553	17.44	2.18	14.23	0.93	0.1	1950	2329	163	266	19	2147	169	159
y1990	UKR	7902	51.9	1.34	29.05	14.24	7.27	2448	3367	937	843	117	2313	175	163
y1990	UMI	22727	0	0	0	0	0	2314	2538	305	417	122	2111	170	158
y1990	URY	6968	3.11	0.08	1.75	0.85	0.43	2341	2508	830	487	80	1598	172	159
y1990	USA	31898	249.62	5.28	131.82	71.47	41.05	2473	3484	965	1309	214	2305	177	163
y1990	UZB	1964	20.51	1.14	15.31	3.29	0.77	2121	3367	937	843	117	2313	170	159
y1990	VAT	34309	0	0	0	0	0	2426	3096	714	851	203	2179	169	158
y1990	VCT	4376	0.12	0.01	0.08	0.02	0.01	2175	2332	444	692	86	1802	171	160
y1990	VEN	9033	19.86	0.62	12.03	5.04	2.17	2191	2387	354	884	54	1979	169	156
y1990	VGB	11925	0.01	0	0.01	0	0	2296	2902	583	722	183	2136	170	159
y1990	VIR	35824	0.11	0	0.06	0.03	0.02	2356	3246	927	1023	215	2104	170	159
y1990	VNM	917	68.21	15.65	49.81	2.62	0.13	1926	1899	167	89	62	1670	163	153
y1990	VUT	3988	0.16	0.01	0.11	0.03	0.01	2117	2579	431	244	85	2063	168	159
y1990	WLF	13026	0.01	0	0.01	0	0	2252	2535	305	417	122	2108	170	159
y1990	WSM	3524	0.16	0	0.1	0.04	0.02	2305	2587	746	291	106	1735	172	161
y1990	YEM	1670	12.06	1.75	8.74	1.28	0.29	1866	2047	148	392	73	1826	164	154
y1990	ZAF	6995	37.57	5.67	24.63	4.5	2.77	2087	2830	399	760	82	2349	169	159
y1990	ZMB	1284	8.02	1	6.25	0.65	0.12	1982	2057	118	284	35	1904	169	159
y1990	ZWE	621	10.19	1.4	7.63	0.86	0.3	2017	2011	178	412	19	1814	171	160
y1995	ABW	37817	0.07	0	0.04	0.02	0.01	2407	3282	916	1020	218	2148	170	159
y1995	AFG	450	17.1	3.81	12.26	0.88	0.15	1901	1844	287	126	69	1488	165	156
y1995	AGO	2181	14.27	2.19	10.97	0.94	0.17	1958	1686	135	285	23	1528	169	159
y1995	AIA	12092	0.01	0	0.01	0	0	2308	2938	606	745	187	2145	170	159
y1995	ALA	55644	0.03	0	0.01	0.01	0.01	2413	3206	855	969	214	2137	170	158
y1995	ALB	3177	3.18	0.09	2.15	0.71	0.23	2296	2718	737	395	148	1833	173	161
y1995	AND	37955	0.06	0	0.03	0.02	0.01	2481	3332	903	1017	222	2207	172	160
y1995	ARE	38788	2.44	0.1	1.29	0.68	0.37	2465	3258	855	612	527	1876	170	158
y1995	ARG	9270	34.99	0.65	19.25	9.55	5.54	2320	3162	967	935	144	2051	172	158
y1995	ARM	1706	3.22	0.12	1.99	0.81	0.3	2289	2273	330	362	179	1764	171	158
y1995	ASM	12982	0.06	0	0.02	0.02	0.02	2531	2931	582	723	184	2165	174	164
y1995	ATA	9225	0	0	0	0	0	2319	2967	612	753	189	2166	170	158
y1995	ATF	12136	0	0	0	0	0	2346	2672	366	491	140	2166	169	158
y1995	ATG	12305	0.09	0.01	0.05	0.02	0.01	2275	2187	716	553	230	1241	171	160
y1995	AUS	26946	18.07	0.29	9.21	5.8	2.77	2504	3092	1019	994	181	1892	177	163
y1995	AUT	28353	7.95	0.21	4.47	2.38	0.89	2487	3578	1245	1132	242	2091	176	164
y1995	AZE	2016	7.69	0.31	5.19	1.65	0.54	2239	2113	297	203	172	1644	171	158
y1995	BDI	381	5.97	0.82	4.73	0.37	0.05	1960	2040	55	83	28	1957	168	156
y1995	BEL	27030	10.14	0.13	5.04	3.5	1.47	2485	3544	1142	1160	253	2149	176	163
y1995	BEN	1115	5.9	0.74	4.57	0.48	0.11	2026	2211	87	209	100	2024	170	159
y1995	BES	18894	0.01	0	0.01	0	0	2337	2936	606	745	187	2143	170	159
y1995	BFA	735	10.08	1.48	8.02	0.52	0.06	1996	2335	143	332	53	2139	171	162
y1995	BGD	811	118.71	31.2	80.89	5.91	0.71	1926	2027	64	161	26	1937	164	151
y1995	BGR	6726	8.4	0.17	4.34	2.62	1.27	2521	2896	661	751	187	2048	175	162
y1995	BHR	20614	0.56	0.03	0.29	0.15	0.09	2337	3171	829	947	211	2131	168	157
y1995	BHS	22165	0.28	0.01	0.15	0.07	0.05	2301	2529	824	673	193	1512	172	160
y1995	BIH	1992	3.84	0.11	2.39	1	0.34	2509	2637	319	269	248	2070	179	166
y1995	BLM	25709	0	0	0	0	0	2356	2936	606	745	187	2143	170	159
y1995	BLR	4231	10.21	0.27	5.62	2.85	1.47	2457	3192	938	642	102	2152	176	163
y1995	BLZ	6021	0.21	0.01	0.14	0.04	0.02	2091	2684	634	612	223	1827	168	156
y1995	BMU	53383	0.06	0	0.03	0.02	0.01	2391	2911	841	793	535	1535	171	160
y1995	BOL	3211	7.56	0.22	5.19	1.62	0.53	2081	2107	325	439	113	1669	165	152
y1995	BRA	7745	162.3	8.76	103.06	36.4	14.08	2252	2808	577	899	104	2127	170	158
y1995	BRB	17743	0.28	0.02	0.17	0.06	0.03	2348	2858	750	863	159	1949	174	162
y1995	BRN	50430	0.29	0.03	0.21	0.04	0.01	2075	2838	593	525	241	2004	163	153
y1995	BTN	2248	0.51	0.1	0.38	0.03	0	1950	2366	270	372	110	1986	164	154
y1995	BVT	0	0	0	0	0	0	2286	2920	603	741	186	2131	168	157
y1995	BWA	6971	1.57	0.23	1.08	0.18	0.08	2120	2183	392	434	67	1724	172	162
y1995	CAF	729	3.35	0.53	2.5	0.27	0.05	2023	1854	195	345	29	1630	169	159
y1995	CAN	28029	29.35	0.5	15.15	9.18	4.52	2498	3185	892	1097	214	2079	176	162
y1995	CCK	43927	0	0	0	0	0	2386	2662	365	489	139	2158	170	159
y1995	CHE	32542	7.04	0.18	3.93	2.16	0.77	2444	3307	1193	993	258	1856	175	163
y1995	CHL	8807	14.29	0.23	8.13	3.85	2.08	2319	2755	590	742	159	2006	169	156
y1995	CHN	1938	1204.86	105.32	933.79	146.97	18.78	2209	2685	411	290	135	2139	168	157
y1995	CIV	1637	14.54	1.6	11.31	1.32	0.31	2055	2571	118	415	98	2355	169	160
y1995	CMR	1636	13.47	1.37	10.5	1.29	0.31	2039	2046	117	289	82	1847	171	161
y1995	COD	364	41.59	7.08	31.3	2.75	0.46	1929	2016	52	79	27	1937	169	158
y1995	COG	2886	2.81	0.41	2.09	0.25	0.06	2027	1964	148	329	58	1758	170	159
y1995	COK	9060	0.03	0	0.01	0.01	0.01	2407	2619	359	481	137	2123	174	164
y1995	COL	6257	37.44	1.59	23.98	8.82	3.05	2128	2577	466	756	76	2035	168	155
y1995	COM	1133	0.48	0.06	0.37	0.04	0.01	2014	2223	147	213	68	2008	166	156
y1995	CPV	1790	0.4	0.05	0.3	0.04	0.01	2069	2302	472	563	91	1739	173	162
y1995	CRI	7506	3.5	0.14	2.28	0.79	0.29	2203	2769	531	960	159	2079	168	155
y1995	CUB	5322	10.9	0.78	5.96	2.8	1.36	2354	2323	331	767	75	1917	170	158
y1995	CUW	14862	0.15	0.01	0.08	0.04	0.02	2321	3182	847	961	212	2123	170	159
y1995	CXR	47802	0	0	0	0	0	2342	2614	358	481	137	2119	171	159
y1995	CYM	81424	0.04	0	0.02	0.01	0.01	2406	2936	606	745	187	2143	170	159
y1995	CYP	18689	0.85	0.01	0.47	0.26	0.11	2377	2820	787	811	279	1754	172	160
y1995	CZE	15492	10.33	0.17	5.2	3.21	1.75	2545	3205	843	1059	140	2222	177	164
y1995	DEU	27729	81.68	1.21	42.87	26.09	11.51	2534	3242	1031	1073	207	2004	177	164
y1995	DJI	2260	0.63	0.06	0.45	0.09	0.03	2058	1705	208	465	48	1449	168	157
y1995	DMA	6151	0.07	0	0.04	0.02	0.01	2386	2939	664	744	224	2051	174	163
y1995	DNK	28515	5.23	0.13	2.81	1.68	0.61	2521	3395	1318	891	209	1868	178	166
y1995	DOM	4810	7.9	0.52	5.07	1.59	0.72	2183	2275	323	837	77	1875	170	157
y1995	DZA	4985	28.91	2.27	18.32	5.78	2.54	2181	2782	280	633	149	2353	172	159
y1995	ECU	5444	11.44	0.3	7.74	2.56	0.84	2136	2302	448	666	55	1799	165	152
y1995	EGY	3489	63.72	2.42	39.18	13.5	8.62	2202	3311	219	456	218	2874	170	158
y1995	ERI	811	3.09	0.53	2.35	0.19	0.02	1973	2160	113	166	54	1993	169	158
y1995	ESH	2499	0.25	0.03	0.18	0.03	0.01	2028	2380	256	356	106	2018	171	159
y1995	ESP	21055	39.72	0.52	19.82	13.29	6.09	2459	3273	887	1144	246	2140	172	159
y1995	EST	7692	1.43	0.03	0.78	0.41	0.21	2534	2942	906	560	131	1905	179	165
y1995	ETH	452	57.31	9.5	43.96	3.46	0.39	1949	1568	76	64	36	1456	168	157
y1995	FIN	22061	5.11	0.06	2.72	1.63	0.7	2512	3031	1215	792	114	1702	177	164
y1995	FJI	3781	0.77	0.03	0.47	0.18	0.09	2312	2742	569	549	64	2109	174	162
y1995	FLK	92786	0	0	0	0	0	2430	2958	610	751	188	2160	170	158
y1995	FRA	25771	59.54	1.38	31.37	19.32	7.47	2458	3528	1356	957	203	1969	175	162
y1995	FRO	38245	0.04	0	0.02	0.01	0.01	2397	3206	855	969	214	2137	170	158
y1995	FSM	3471	0.11	0	0.06	0.03	0.02	2204	2539	383	506	141	2015	169	158
y1995	GAB	13780	1.09	0.13	0.78	0.14	0.04	2058	2547	372	402	54	2121	170	159
y1995	GBR	25456	58.03	0.97	29.55	19.06	8.45	2444	3183	999	994	160	2024	176	162
y1995	GEO	1819	4.73	0.19	2.9	1.17	0.47	2377	2384	364	252	174	1846	174	162
y1995	GGY	52426	0.06	0	0.03	0.02	0.01	2411	3264	913	1016	217	2134	170	158
y1995	GHA	940	16.76	2.05	12.92	1.44	0.35	2048	2355	100	258	55	2200	170	159
y1995	GIB	55688	0.03	0	0.01	0.01	0.01	2441	3241	864	979	216	2161	170	158
y1995	GIN	818	7.87	1.07	6.1	0.59	0.11	2025	2378	84	416	178	2116	170	160
y1995	GLP	27251	0.41	0.01	0.22	0.12	0.06	2365	3234	893	999	215	2126	170	159
y1995	GMB	1063	1.06	0.14	0.82	0.08	0.02	1997	2391	113	729	63	2215	168	162
y1995	GNB	1044	1.14	0.15	0.88	0.09	0.02	2020	2358	156	371	88	2114	170	159
y1995	GNQ	1323	0.5	0.07	0.38	0.04	0.01	2025	2293	178	256	80	2035	169	159
y1995	GRC	18049	10.56	0.13	5.26	3.51	1.66	2517	3511	799	1060	401	2311	174	160
y1995	GRD	6688	0.11	0.01	0.07	0.02	0.01	2221	2407	560	690	232	1615	175	164
y1995	GRL	42069	0.06	0	0.03	0.02	0.01	2345	3209	866	977	214	2129	169	157
y1995	GTM	4156	10.4	0.35	7.42	1.98	0.65	2001	2272	188	541	105	1979	163	149
y1995	GUF	21270	0.14	0	0.08	0.04	0.02	2276	3152	876	977	210	2066	171	159
y1995	GUM	30482	0.14	0	0.08	0.04	0.02	2346	3273	950	1041	217	2106	171	159
y1995	GUY	2870	0.75	0.06	0.52	0.12	0.05	2185	2580	342	543	74	2164	169	158
y1995	HKG	27738	6.15	0.43	3.86	1.45	0.41	2295	3254	1019	913	217	2018	168	156
y1995	HMD	0	0	0	0	0	0	2286	3205	882	988	213	2110	168	157
y1995	HND	2957	5.71	0.28	4.06	1.03	0.34	2050	2383	316	641	51	2016	167	153
y1995	HRV	9923	4.67	0.09	2.54	1.37	0.67	2525	2543	545	792	188	1810	177	163
y1995	HTI	1263	7.81	0.64	5.58	1.2	0.39	2121	1756	108	358	54	1594	171	159
y1995	HUN	10968	10.34	0.26	5.35	3.08	1.65	2498	2950	980	958	160	1810	175	162
y1995	IDN	2905	196.96	34.46	145.04	14.9	2.56	2012	2551	129	315	76	2346	162	151
y1995	IMN	87044	0.07	0	0.03	0.02	0.02	2428	3347	994	1079	221	2132	170	158
y1995	IND	1467	960.48	292.81	608.51	52.21	6.95	1993	2311	168	380	82	2061	164	152
y1995	IOT	29669	0	0	0	0	0	2318	2614	358	481	137	2119	171	159
y1995	IRL	21187	3.6	0.05	2.12	1.04	0.39	2427	3509	1066	1076	139	2304	176	162
y1995	IRN	6611	60.58	5.12	38.52	12.12	4.82	2153	3027	277	543	317	2433	171	157
y1995	IRQ	3113	20.21	1.11	12.32	4.33	2.45	2103	2199	86	641	200	1913	170	158
y1995	ISL	25622	0.26	0	0.15	0.08	0.03	2493	3100	1258	783	185	1657	180	167
y1995	ISR	20947	5.55	0.09	2.83	1.75	0.88	2372	3463	691	1006	328	2444	174	160
y1995	ITA	25608	56.85	0.95	28.92	19.23	7.75	2445	3499	896	1038	286	2317	173	160
y1995	JAM	7719	2.55	0.17	1.65	0.49	0.24	2259	2688	478	640	183	2027	173	162
y1995	JEY	30386	0.13	0	0.07	0.04	0.02	2386	3311	960	1052	219	2132	170	158
y1995	JOR	3644	4.58	0.18	2.75	1.05	0.6	2239	2683	310	710	171	2202	171	158
y1995	JPN	28385	125.44	8.99	92.34	21.51	2.6	2253	2925	628	773	160	2137	169	156
y1995	KAZ	4599	15.81	0.69	10.17	3.58	1.37	2305	2839	628	426	48	2163	171	159
y1995	KEN	1260	27.35	3.69	21.53	1.83	0.3	2010	2062	245	381	62	1755	172	160
y1995	KGZ	1253	4.57	0.24	3.29	0.82	0.22	2182	2382	534	217	69	1779	170	159
y1995	KHM	813	10.65	1.7	8.27	0.61	0.07	1886	2037	156	94	44	1837	162	153
y1995	KIR	2637	0.08	0	0.04	0.02	0.02	2307	2806	388	569	73	2345	169	159
y1995	KNA	9827	0.04	0	0.03	0.01	0	2280	2492	675	829	140	1677	169	161
y1995	KOR	15574	45.09	2.43	33.38	7.94	1.34	2275	3018	398	630	272	2348	171	158
y1995	KWT	43179	1.62	0.04	0.74	0.48	0.36	2418	3216	773	730	350	2093	171	159
y1995	LAO	1181	4.85	0.75	3.79	0.28	0.03	1904	1976	143	122	43	1790	160	151
y1995	LBN	9236	3.03	0.13	1.59	0.82	0.49	2322	3290	497	742	581	2212	173	159
y1995	LBR	175	2.07	0.23	1.59	0.2	0.05	1986	1987	71	508	85	1831	165	157
y1995	LBY	12615	4.95	0.26	2.86	1.16	0.67	2286	3224	396	829	292	2536	173	160
y1995	LCA	8751	0.15	0.01	0.1	0.03	0.01	2185	2666	790	631	173	1703	172	163
y1995	LIE	135650	0.03	0	0.01	0.01	0.01	2473	3094	712	848	203	2179	170	158
y1995	LKA	2464	18.25	3.48	13.18	1.38	0.21	2068	2221	144	247	71	2006	164	153
y1995	LSO	957	1.77	0.24	1.3	0.16	0.07	2030	2295	124	258	40	2131	167	158
y1995	LTU	7250	3.62	0.07	1.94	1	0.61	2505	2820	709	394	97	2014	177	164
y1995	LUX	49338	0.41	0.01	0.22	0.13	0.05	2482	3544	1142	1160	253	2149	176	163
y1995	LVA	6202	2.49	0.06	1.33	0.71	0.39	2516	3071	1080	481	110	1881	177	165
y1995	MAC	24989	0.39	0.01	0.21	0.11	0.06	2361	2723	830	744	217	1676	170	159
y1995	MAF	13678	0.03	0	0.02	0.01	0	2315	2936	606	745	187	2143	170	159
y1995	MAR	2508	27.07	1.9	17.27	5.59	2.31	2198	2948	208	637	138	2602	170	158
y1995	MCO	186703	0.03	0	0.01	0.01	0.01	2479	3094	712	848	203	2179	170	158
y1995	MDA	1672	3.67	0.12	2.32	0.87	0.36	2368	2490	453	423	147	1890	172	161
y1995	MDG	834	13.48	2	10.42	0.95	0.11	1929	2023	212	161	62	1749	165	154
y1995	MDV	2508	0.25	0.04	0.19	0.02	0	1918	2419	448	604	190	1781	163	152
y1995	MEX	9507	94.04	2.95	55.25	24	11.84	2209	2961	483	766	110	2368	167	154
y1995	MHL	7125	0.05	0	0.02	0.02	0.01	2276	2537	378	500	139	2020	166	154
y1995	MKD	6127	1.98	0.05	1.15	0.54	0.24	2425	2576	524	555	240	1812	176	160
y1995	MLI	717	9.6	1.34	7.49	0.64	0.13	2011	2342	219	278	70	2053	173	162
y1995	MLT	16839	0.37	0	0.17	0.13	0.07	2376	3271	852	852	295	2124	169	157
y1995	MMR	356	43.24	8.24	31.49	3.06	0.45	2049	1770	99	247	64	1607	164	154
y1995	MNE	5037	0.62	0.02	0.37	0.16	0.07	2450	2877	1034	587	173	1670	176	163
y1995	MNG	1876	2.3	0.1	1.63	0.45	0.12	2168	2032	846	147	17	1169	168	157
y1995	MNP	13573	0.05	0	0.03	0.01	0.01	2266	2881	594	731	183	2104	171	159
y1995	MOZ	374	15.75	1.69	12.54	1.3	0.22	1983	1859	118	233	26	1715	166	156
y1995	MRT	1503	2.32	0.3	1.75	0.21	0.06	1987	2531	425	580	52	2054	168	160
y1995	MSR	8434	0.01	0	0.01	0	0	2291	2951	609	749	188	2154	170	159
y1995	MTQ	29396	0.37	0.01	0.19	0.11	0.06	2375	3235	891	997	215	2129	170	159
y1995	MUS	6949	1.12	0.12	0.81	0.15	0.04	2195	2888	400	916	106	2382	169	155
y1995	MWI	589	9.9	1.22	7.93	0.66	0.09	1960	2004	57	242	40	1907	165	156
y1995	MYS	9009	20.5	2.56	14.65	2.46	0.83	2047	2918	601	817	104	2213	166	155
y1995	MYT	10493	0.13	0.01	0.08	0.03	0.01	2133	2876	692	813	190	1994	171	159
y1995	NAM	4212	1.66	0.28	1.16	0.16	0.06	2039	2032	225	377	39	1768	170	161
y1995	NCL	52114	0.2	0	0.1	0.06	0.04	2385	2641	678	737	127	1836	171	159
y1995	NER	548	9.47	1.48	7.36	0.55	0.08	1961	2061	193	148	58	1810	171	161
y1995	NFK	8742	0	0	0	0	0	2246	2624	360	482	137	2127	171	159
y1995	NGA	1231	108.01	16.68	81.9	7.86	1.57	1997	2558	88	457	106	2364	168	159
y1995	NIC	1919	4.61	0.19	3.13	0.93	0.36	2089	1960	167	627	31	1762	167	154
y1995	NIU	5598	0	0	0	0	0	2451	2715	372	499	142	2201	174	162
y1995	NLD	29162	15.47	0.31	8.82	4.83	1.51	2559	3350	1241	1035	232	1877	180	167
y1995	NOR	37758	4.36	0.08	2.4	1.34	0.54	2499	3219	1106	866	182	1931	179	165
y1995	NPL	856	21.39	4.8	15.37	1.09	0.13	1920	2241	152	177	136	1953	162	151
y1995	NRU	12912	0	0	0	0	0	2393	2525	346	464	132	2047	168	157
y1995	NZL	20738	3.67	0.05	1.85	1.17	0.6	2450	3188	1132	756	272	1784	176	163
y1995	OMN	16700	2.22	0.17	1.32	0.5	0.23	2197	3017	768	885	201	2048	167	156
y1995	PAK	1919	122.83	28.12	84.26	8.46	1.99	1948	2388	396	551	95	1897	167	155
y1995	PAN	6624	2.74	0.12	1.75	0.64	0.23	2206	2228	447	621	69	1712	167	155
y1995	PCN	3731	0	0	0	0	0	2268	2634	361	484	138	2135	169	158
y1995	PER	5178	24.04	0.6	15.74	5.83	1.87	2136	2200	339	322	89	1772	164	151
y1995	PHL	2289	69.83	10.23	52.18	6.21	1.21	1958	2294	302	433	146	1846	162	150
y1995	PLW	13607	0.03	0	0.01	0.01	0.01	2375	2580	354	474	135	2091	168	158
y1995	PNG	2165	4.89	0.18	3.48	0.92	0.31	2112	2392	262	362	108	2022	164	156
y1995	POL	8904	38.6	1.05	21.69	10.73	5.13	2456	3321	897	814	145	2279	174	162
y1995	PRI	19575	3.68	0.13	1.75	1.02	0.78	2361	3159	827	944	210	2122	171	158
y1995	PRK	1387	21.86	1.92	15.81	3.45	0.68	2216	2106	122	220	152	1832	168	157
y1995	PRT	16807	10.03	0.21	5.75	2.99	1.08	2362	3455	900	980	288	2267	169	159
y1995	PRY	4041	4.76	0.19	3.36	0.9	0.31	2167	2532	629	578	124	1779	171	158
y1995	PSE	3086	2.47	0.11	1.55	0.53	0.28	2132	2473	334	449	128	2011	172	159
y1995	PYF	23157	0.21	0	0.09	0.06	0.06	2500	2842	872	607	154	1816	175	164
y1995	QAT	46425	0.51	0.02	0.24	0.15	0.1	2471	3439	1004	1098	228	2207	170	159
y1995	REU	26592	0.67	0.01	0.37	0.19	0.1	2340	3192	872	979	213	2107	171	159
y1995	ROU	6806	22.69	0.72	12.94	6.29	2.74	2435	3025	731	597	182	2112	173	161
y1995	RUS	7985	148.38	3.9	80.51	40.86	23.11	2484	2894	725	627	107	2062	174	162
y1995	RWA	644	5.93	0.7	4.82	0.37	0.04	1949	1736	57	199	37	1642	167	158
y1995	SAU	18532	18.74	1.1	10.35	4.56	2.73	2170	2852	404	553	321	2127	168	156
y1995	SDN	1205	24.11	2.83	18.74	2.11	0.43	2009	2169	433	316	72	1664	168	157
y1995	SEN	1280	8.75	1.3	6.62	0.68	0.15	2043	2164	165	530	44	1955	175	163
y1995	SGP	31692	3.52	0.21	2.43	0.72	0.16	2273	3289	924	1026	219	2146	170	158
y1995	SGS	25439	0	0	0	0	0	2402	2928	604	743	186	2138	169	157
y1995	SHN	7671	0	0	0	0	0	2309	2484	206	294	91	2187	170	158
y1995	SJM	68111	0	0	0	0	0	2420	3053	703	837	200	2150	170	158
y1995	SLB	2634	0.36	0.01	0.27	0.06	0.02	2067	2378	204	232	67	2107	167	156
y1995	SLE	716	4.27	0.56	3.28	0.35	0.08	2021	2136	65	485	76	1995	167	158
y1995	SLV	4995	5.62	0.23	3.73	1.2	0.46	2111	2386	267	483	66	2053	168	153
y1995	SMR	61207	0.03	0	0.01	0.01	0.01	2449	3093	712	848	203	2178	170	158
y1995	SOM	643	7.71	0.96	5.97	0.65	0.13	2008	1623	683	272	39	901	168	157
y1995	SPM	41441	0	0	0	0	0	2401	3244	893	1000	216	2135	170	158
y1995	SRB	5533	9.66	0.27	5.55	2.7	1.14	2450	2877	1034	587	173	1670	177	164
y1995	SSD	1498	5.46	0.91	4	0.44	0.11	2037	2169	433	316	72	1664	171	159
y1995	STP	1095	0.12	0.01	0.1	0.01	0	2049	2108	124	312	43	1941	170	159
y1995	SUR	5865	0.44	0.03	0.26	0.1	0.05	2303	2551	327	667	100	2124	172	160
y1995	SVK	10612	5.37	0.13	3.18	1.47	0.59	2488	2826	747	859	127	1952	177	165
y1995	SVN	15740	1.99	0.05	1.13	0.57	0.24	2501	2905	869	610	198	1838	177	163
y1995	SWE	25371	8.83	0.17	4.84	2.79	1.03	2484	3087	1054	992	153	1880	179	165
y1995	SWZ	3578	0.96	0.11	0.72	0.09	0.04	1992	2217	230	517	53	1934	170	159
y1995	SXM	64538	0.04	0	0.02	0.01	0.01	2399	2936	606	745	187	2143	170	159
y1995	SYC	14526	0.07	0.01	0.05	0.01	0	2246	3085	711	847	202	2172	173	161
y1995	SYR	3727	14.34	0.96	9.46	2.7	1.22	2132	2966	371	804	214	2381	170	158
y1995	TCA	28873	0.01	0	0.01	0	0	2362	2936	606	745	187	2143	170	159
y1995	TCD	851	7	1.07	5.4	0.45	0.08	2016	1796	141	189	29	1626	172	163
y1995	TGO	839	4.27	0.54	3.35	0.32	0.06	2029	2044	72	275	46	1926	170	159
y1995	THA	5838	59.49	8.34	43.8	5.87	1.48	2153	2409	314	504	124	1971	165	154
y1995	TJK	996	5.75	0.34	4.34	0.88	0.19	2107	1972	219	340	109	1644	171	159
y1995	TKL	935	0	0	0	0	0	2394	2699	370	496	141	2188	173	162
y1995	TKM	2529	4.22	0.22	3.01	0.77	0.22	2194	2539	515	409	108	1916	172	162
y1995	TLS	1662	0.88	0.16	0.66	0.05	0.01	1916	2034	263	67	39	1732	161	152
y1995	TON	5174	0.1	0	0.05	0.03	0.02	2401	2814	489	627	167	2158	177	166
y1995	TTO	10689	1.26	0.1	0.89	0.2	0.07	2235	2594	411	904	95	2088	173	161
y1995	TUN	4376	9.12	0.62	5.61	2.02	0.87	2260	3126	287	735	239	2600	172	158
y1995	TUR	8078	58.49	2.6	34.76	14.03	7.1	2280	3717	430	769	352	2935	172	158
y1995	TUV	2931	0	0	0	0	0	2364	2617	359	481	137	2121	169	159
y1995	TWN	14750	21.15	1.51	15.05	3.84	0.75	2268	3077	761	927	307	2009	169	157
y1995	TZA	745	29.96	3.82	23.53	2.2	0.41	1989	2030	137	222	42	1851	167	157
y1995	UGA	658	20.55	2.41	16.7	1.28	0.16	1949	2235	144	330	22	2069	169	159
y1995	UKR	3951	51.51	1.23	27.75	14.62	7.91	2501	2881	657	605	117	2107	176	163
y1995	UMI	23464	0	0	0	0	0	2324	2616	359	481	137	2120	170	159
y1995	URY	8387	3.22	0.07	1.73	0.91	0.51	2360	2694	943	601	111	1640	172	159
y1995	USA	33906	266.28	4.75	130.1	78.88	52.55	2501	3573	997	1326	204	2372	177	163
y1995	UZB	1417	22.79	1.17	16.68	3.93	1.01	2147	2653	456	460	126	2071	170	159
y1995	VAT	34335	0	0	0	0	0	2421	3089	711	847	202	2176	170	158
y1995	VCT	4822	0.11	0.01	0.07	0.02	0.01	2231	2329	463	695	93	1773	172	160
y1995	VEN	9677	22.2	0.61	12.71	6.01	2.87	2233	2454	387	859	71	1996	170	156
y1995	VGB	47134	0.02	0	0.01	0.01	0	2386	2936	606	745	187	2143	170	159
y1995	VIR	35804	0.11	0	0.06	0.03	0.02	2349	3244	929	1024	215	2100	170	159
y1995	VNM	1242	75.2	16.88	54.55	3.56	0.21	1957	2024	219	140	78	1727	163	153
y1995	VUT	4323	0.17	0.01	0.12	0.03	0.01	2148	2541	436	289	72	2033	168	159
y1995	WLF	13025	0.01	0	0.01	0	0	2263	2614	358	481	137	2119	171	159
y1995	WSM	3694	0.16	0	0.09	0.04	0.03	2340	2464	722	281	96	1646	173	161
y1995	YEM	1807	15.31	2.09	10.75	1.95	0.52	1908	2044	116	370	63	1865	164	154
y1995	ZAF	6673	42.09	5.81	26.73	5.69	3.86	2136	2810	373	730	76	2361	169	159
y1995	ZMB	976	9.14	1.1	7.06	0.81	0.17	1990	2058	106	230	30	1922	169	158
y1995	ZWE	603	11.32	1.44	8.34	1.11	0.43	2052	1938	143	436	15	1780	171	160
y2000	ABW	41150	0.1	0	0.05	0.03	0.02	2406	3303	943	1041	219	2141	171	159
y2000	AFG	406	20.1	4.25	14.38	1.22	0.25	1903	1789	275	79	60	1454	165	156
y2000	AGO	2551	16.43	2.38	12.51	1.27	0.27	1964	1792	152	307	23	1617	169	159
y2000	AIA	12111	0.01	0	0.01	0	0	2322	2976	631	770	191	2154	170	159
y2000	ALA	55648	0.03	0	0.01	0.01	0.01	2442	3266	889	1000	218	2159	170	159
y2000	ALB	4150	3.1	0.08	1.96	0.77	0.29	2341	2735	677	383	209	1849	173	161
y2000	AND	45588	0.06	0	0.03	0.02	0.01	2505	3383	943	1051	225	2215	173	160
y2000	ARE	38726	3.16	0.12	1.58	0.92	0.54	2507	3292	714	602	432	2146	171	158
y2000	ARG	9926	37.06	0.61	19.4	10.45	6.6	2352	3256	1015	919	153	2088	172	159
y2000	ARM	2351	3.07	0.11	1.82	0.81	0.33	2340	2234	349	350	145	1740	171	158
y2000	ASM	12982	0.06	0	0.02	0.02	0.02	2562	2956	605	746	188	2163	175	164
y2000	ATA	9225	0	0	0	0	0	2345	3022	641	782	194	2187	170	159
y2000	ATF	12442	0	0	0	0	0	2367	2718	388	516	146	2184	170	158
y2000	ATG	13652	0.09	0.01	0.05	0.02	0.01	2305	2149	702	561	203	1244	171	160
y2000	AUS	31220	19.15	0.27	9.08	6.34	3.46	2534	2996	976	1010	203	1817	177	164
y2000	AUT	32517	8.02	0.19	4.28	2.5	1.05	2510	3799	1253	1180	255	2291	177	164
y2000	AZE	2677	8.05	0.3	5.22	1.86	0.67	2292	2394	315	260	159	1920	171	158
y2000	BDI	365	6.4	0.84	5.03	0.46	0.07	1973	2041	53	80	27	1961	168	156
y2000	BEL	30750	10.26	0.12	4.87	3.62	1.65	2507	3761	1171	1295	255	2335	177	163
y2000	BEN	1212	6.86	0.8	5.26	0.63	0.17	2031	2243	96	197	82	2065	170	159
y2000	BES	18889	0.01	0	0.01	0	0	2351	2974	631	770	191	2152	170	159
y2000	BFA	881	11.61	1.6	9.2	0.71	0.1	2009	2317	146	285	54	2117	171	162
y2000	BGD	940	131.58	33.25	88.97	8.19	1.17	1965	2249	75	211	33	2141	164	151
y2000	BGR	6827	8.17	0.14	3.97	2.66	1.4	2565	2813	645	760	160	2008	176	163
y2000	BHR	22282	0.66	0.03	0.33	0.18	0.12	2379	3219	854	970	214	2151	168	157
y2000	BHS	26334	0.3	0.01	0.15	0.08	0.06	2338	2770	933	658	307	1530	172	160
y2000	BIH	5301	3.76	0.09	2.21	1.06	0.4	2528	2804	402	447	215	2187	179	166
y2000	BLM	25729	0	0	0	0	0	2370	2974	631	770	191	2152	170	159
y2000	BLR	5990	9.98	0.24	5.21	2.92	1.61	2507	2990	790	684	106	2094	176	164
y2000	BLZ	6644	0.25	0.01	0.16	0.05	0.03	2136	2682	589	593	244	1849	168	156
y2000	BMU	61011	0.07	0	0.03	0.02	0.02	2423	2646	811	814	331	1504	171	160
y2000	BOL	3381	8.34	0.21	5.46	1.95	0.72	2115	2076	332	412	131	1613	166	152
y2000	BRA	7925	175.29	8.4	104.97	42.88	19.04	2299	2882	644	877	113	2125	171	158
y2000	BRB	20110	0.26	0.01	0.16	0.06	0.03	2383	2839	677	913	155	2007	175	163
y2000	BRN	48604	0.33	0.03	0.23	0.05	0.02	2128	2796	550	480	226	2020	164	153
y2000	BTN	2775	0.58	0.11	0.42	0.04	0.01	2013	2459	306	416	121	2032	164	154
y2000	BVT	0	0	0	0	0	0	2292	2951	626	764	189	2136	169	157
y2000	BWA	9512	1.73	0.23	1.15	0.23	0.12	2175	2080	356	451	110	1614	172	162
y2000	CAF	716	3.76	0.57	2.78	0.33	0.08	2034	1970	226	368	28	1716	169	159
y2000	CAN	32827	30.77	0.46	14.67	9.96	5.68	2539	3494	950	1169	230	2314	176	162
y2000	CCK	43972	0	0	0	0	0	2399	2697	385	512	145	2167	170	159
y2000	CHE	35290	7.19	0.17	3.83	2.28	0.91	2463	3440	1141	1087	249	2050	176	163
y2000	CHL	10175	15.26	0.21	8.14	4.33	2.58	2365	2831	625	754	137	2069	170	156
y2000	CHN	2736	1262.65	99.43	944.78	188.3	30.14	2252	2807	514	263	204	2089	169	158
y2000	CIV	1679	16.68	1.71	12.78	1.72	0.47	2073	2616	100	435	120	2396	169	160
y2000	CMR	1805	15.28	1.44	11.71	1.67	0.46	2066	2113	126	328	93	1894	171	161
y2000	COD	210	47.07	7.66	35.14	3.57	0.7	1936	1975	30	47	16	1929	169	157
y2000	COG	2961	3.23	0.45	2.37	0.33	0.08	2041	2161	138	439	72	1951	170	159
y2000	COK	9056	0.03	0	0.01	0.01	0.01	2438	2636	376	501	141	2119	175	164
y2000	COL	6320	40.4	1.5	24.55	10.32	4.03	2165	2661	464	807	101	2096	168	155
y2000	COM	1047	0.54	0.06	0.42	0.05	0.01	2031	2246	154	224	71	2021	166	156
y2000	CPV	2306	0.43	0.05	0.32	0.05	0.01	2123	2312	458	452	102	1752	173	162
y2000	CRI	8354	3.92	0.14	2.38	0.98	0.42	2260	2799	540	908	196	2063	168	156
y2000	CUB	6249	11.15	0.69	5.7	3.09	1.67	2386	3030	359	862	154	2517	170	159
y2000	CUW	14793	0.15	0.01	0.08	0.04	0.02	2334	3182	836	953	212	2134	171	159
y2000	CXR	47789	0	0	0	0	0	2341	2635	376	501	141	2118	171	159
y2000	CYM	99354	0.04	0	0.02	0.01	0.01	2426	2974	631	770	191	2152	170	159
y2000	CYP	20974	0.95	0.02	0.49	0.3	0.14	2421	2674	801	738	285	1588	172	160
y2000	CZE	16898	10.25	0.15	4.88	3.31	1.91	2594	3076	821	1093	160	2095	178	165
y2000	DEU	30402	82.22	1.08	40.86	27.03	13.25	2552	3324	1012	1097	262	2050	177	164
y2000	DJI	1884	0.71	0.06	0.5	0.11	0.04	2096	1990	259	508	40	1691	168	157
y2000	DMA	6962	0.07	0	0.04	0.02	0.01	2424	3061	739	708	401	1921	174	163
y2000	DNK	32255	5.33	0.11	2.75	1.76	0.71	2530	3311	1114	978	255	1942	179	166
y2000	DOM	6211	8.57	0.5	5.17	1.91	0.99	2226	2216	333	854	96	1787	170	158
y2000	DZA	5392	31.19	2.21	18.38	7.05	3.55	2266	2809	278	633	158	2373	172	159
y2000	ECU	5214	12.63	0.29	8.09	3.1	1.15	2174	2253	526	534	71	1656	165	153
y2000	EGY	4071	69.9	2.36	40.43	15.88	11.23	2247	3366	260	430	278	2828	170	158
y2000	ERI	783	3.4	0.56	2.56	0.24	0.04	2005	2180	111	164	53	2016	169	158
y2000	ESH	2499	0.3	0.04	0.22	0.03	0.01	2034	2437	296	404	118	2023	171	159
y2000	ESP	25264	40.57	0.46	18.88	14.15	7.08	2493	3386	948	1181	284	2154	172	160
y2000	EST	10838	1.4	0.03	0.73	0.42	0.22	2569	3061	829	868	193	2039	179	166
y2000	ETH	508	66.54	10.6	50.67	4.66	0.61	1959	1783	76	74	39	1668	168	157
y2000	FIN	27568	5.19	0.06	2.6	1.71	0.82	2540	3149	1174	786	147	1828	178	164
y2000	FJI	3996	0.81	0.03	0.46	0.21	0.11	2346	2840	522	573	65	2253	174	162
y2000	FLK	93288	0	0	0	0	0	2459	3013	639	780	193	2181	170	159
y2000	FRA	28956	60.91	1.27	30.4	20.52	8.72	2484	3603	1379	961	227	1997	176	163
y2000	FRO	39280	0.04	0	0.02	0.01	0.01	2427	3266	889	1000	218	2159	170	159
y2000	FSM	3334	0.11	0	0.06	0.03	0.02	2257	2562	379	501	140	2043	169	158
y2000	GAB	12630	1.22	0.13	0.86	0.17	0.06	2094	2716	383	436	60	2273	170	160
y2000	GBR	29611	58.9	0.87	28.08	19.89	10.06	2474	3361	1000	1010	179	2182	176	163
y2000	GEO	2634	4.41	0.17	2.59	1.15	0.5	2417	2473	428	384	147	1898	174	162
y2000	GGY	52425	0.06	0	0.03	0.02	0.01	2440	3304	926	1029	220	2158	170	159
y2000	GHA	1014	18.94	2.15	14.35	1.9	0.54	2077	2508	127	254	66	2315	170	159
y2000	GIB	53979	0.03	0	0.01	0.01	0.01	2451	3280	892	1004	218	2170	170	159
y2000	GIN	903	8.81	1.13	6.77	0.75	0.16	2037	2366	83	430	148	2135	170	159
y2000	GLP	27252	0.43	0.01	0.23	0.12	0.07	2365	3241	901	1005	216	2124	171	159
y2000	GMB	1138	1.23	0.16	0.93	0.11	0.03	2015	2576	136	790	46	2394	168	162
y2000	GNB	858	1.24	0.15	0.95	0.11	0.03	2042	2247	153	356	73	2021	170	159
y2000	GNQ	6375	0.61	0.08	0.45	0.06	0.02	2038	2722	530	661	170	2022	169	159
y2000	GRC	20958	10.81	0.12	5.05	3.73	1.91	2549	3599	871	1017	467	2261	174	161
y2000	GRD	9317	0.11	0.01	0.07	0.02	0.01	2282	2220	557	666	199	1464	175	164
y2000	GRL	50043	0.06	0	0.03	0.02	0.01	2391	3284	908	1015	219	2157	170	158
y2000	GTM	4496	11.66	0.35	7.95	2.44	0.92	2020	2155	196	579	112	1847	163	149
y2000	GUF	21272	0.15	0	0.09	0.04	0.02	2276	3058	784	902	203	2071	171	159
y2000	GUM	30483	0.14	0	0.08	0.04	0.02	2346	3178	858	968	212	2108	171	159
y2000	GUY	3375	0.76	0.06	0.5	0.14	0.06	2194	2729	459	479	142	2128	169	158
y2000	HKG	29296	6.67	0.44	4.03	1.69	0.51	2326	3041	1059	718	295	1687	169	156
y2000	HMD	0	0	0	0	0	0	2292	3237	907	1009	215	2115	169	157
y2000	HND	3054	6.53	0.29	4.42	1.32	0.5	2089	2366	367	672	59	1940	167	153
y2000	HRV	12051	4.43	0.08	2.27	1.36	0.72	2551	2552	540	770	208	1804	177	164
y2000	HTI	1282	8.55	0.64	5.84	1.5	0.57	2166	1959	127	490	69	1763	172	159
y2000	HUN	13485	10.2	0.23	5.03	3.14	1.8	2526	3167	1011	969	194	1962	175	162
y2000	IDN	2792	211.54	34.84	151.88	20.39	4.43	2055	2435	124	315	62	2249	162	151
y2000	IMN	89455	0.07	0	0.03	0.02	0.02	2458	3391	1011	1095	224	2156	170	159
y2000	IND	1778	1053.06	309.02	664.02	69.2	10.82	2022	2369	180	426	92	2097	165	152
y2000	IOT	29669	0	0	0	0	0	2317	2635	376	500	141	2118	171	159
y2000	IRL	31730	3.8	0.05	2.08	1.16	0.51	2471	3732	1192	1148	170	2370	176	163
y2000	IRN	7674	66.14	5.11	39.24	14.98	6.81	2261	3023	298	470	348	2377	171	158
y2000	IRQ	4158	23.57	1.19	13.81	5.3	3.27	2126	2190	131	481	182	1877	171	158
y2000	ISL	31201	0.28	0	0.15	0.09	0.04	2522	3138	1359	786	208	1571	181	167
y2000	ISR	23441	6.28	0.09	3.07	2.03	1.09	2394	3550	734	1109	368	2448	174	160
y2000	ITA	28000	56.94	0.8	27.14	20.13	8.87	2464	3671	937	1075	342	2392	174	160
y2000	JAM	7371	2.66	0.15	1.64	0.56	0.31	2296	2725	515	874	159	2051	174	163
y2000	JEY	29920	0.15	0	0.08	0.04	0.03	2413	3351	972	1066	222	2157	170	159
y2000	JOR	3610	5.1	0.17	2.89	1.24	0.8	2273	2723	345	774	149	2229	171	158
y2000	JPN	29396	126.85	8.91	91.7	23.25	2.99	2261	2896	603	789	163	2130	169	156
y2000	KAZ	5310	14.88	0.61	9.2	3.56	1.51	2347	2805	646	474	85	2074	171	160
y2000	KEN	1246	31.45	4.06	24.41	2.5	0.48	2038	2046	238	394	71	1737	172	160
y2000	KGZ	1551	4.9	0.24	3.43	0.95	0.28	2233	2385	579	214	148	1658	170	159
y2000	KHM	1031	12.15	1.93	9.24	0.86	0.12	1959	2114	191	148	46	1877	162	153
y2000	KIR	3408	0.09	0	0.04	0.03	0.02	2334	2845	355	645	90	2400	169	159
y2000	KNA	11485	0.05	0	0.03	0.01	0.01	2307	2517	732	798	192	1593	170	161
y2000	KOR	18796	47.01	2.28	33.74	9.27	1.72	2300	3088	437	748	278	2373	171	158
y2000	KWT	35392	2.06	0.05	0.88	0.62	0.51	2457	3444	815	793	349	2280	172	159
y2000	LAO	1362	5.33	0.78	4.11	0.38	0.06	1940	2115	145	135	107	1863	160	151
y2000	LBN	8839	3.24	0.12	1.59	0.92	0.61	2357	3318	535	771	521	2262	173	160
y2000	LBR	486	2.89	0.31	2.21	0.29	0.08	1995	2123	67	431	83	1973	165	157
y2000	LBY	13370	5.36	0.25	2.91	1.35	0.85	2350	3200	372	839	276	2552	173	160
y2000	LCA	9415	0.15	0.01	0.1	0.03	0.01	2236	2716	841	653	160	1715	172	163
y2000	LIE	178636	0.03	0	0.01	0.01	0.01	2481	3130	745	878	206	2179	170	159
y2000	LKA	3008	18.78	3.42	13.32	1.72	0.32	2103	2317	149	381	84	2084	164	153
y2000	LSO	1075	1.88	0.23	1.36	0.2	0.09	2064	2461	137	248	37	2287	167	158
y2000	LTU	9327	3.5	0.06	1.77	1.02	0.65	2562	3154	780	590	156	2218	177	164
y2000	LUX	62137	0.43	0.01	0.22	0.14	0.06	2498	3541	1137	1124	356	2048	177	164
y2000	LVA	8480	2.37	0.05	1.21	0.7	0.41	2563	2786	761	710	162	1863	178	166
y2000	MAC	22557	0.42	0.01	0.23	0.12	0.06	2405	2470	726	639	120	1624	171	159
y2000	MAF	15800	0.03	0	0.02	0.01	0	2339	2974	631	770	191	2152	170	159
y2000	MAR	2817	28.86	1.82	17.28	6.62	3.14	2257	3057	220	644	175	2662	170	158
y2000	MCO	204679	0.03	0	0.01	0.01	0.01	2483	3130	745	878	206	2179	170	159
y2000	MDA	1631	3.63	0.11	2.2	0.92	0.4	2420	2498	434	379	130	1934	173	162
y2000	MDG	858	15.76	2.2	12.09	1.29	0.18	1930	2006	171	161	57	1778	165	154
y2000	MDV	3365	0.28	0.04	0.21	0.02	0.01	2007	2428	555	510	186	1687	164	152
y2000	MEX	11573	101.73	2.72	55.72	27.88	15.41	2258	3035	559	737	142	2334	167	154
y2000	MHL	5610	0.06	0	0.02	0.02	0.02	2298	2473	326	440	127	2020	165	154
y2000	MKD	6844	2.04	0.05	1.11	0.59	0.29	2465	2749	503	705	326	1920	176	160
y2000	MLI	786	10.97	1.43	8.49	0.85	0.2	2019	2450	223	333	59	2168	173	162
y2000	MLT	20347	0.38	0	0.17	0.13	0.08	2419	3329	885	763	322	2122	170	158
y2000	MMR	486	46.1	8.41	32.98	4	0.71	2091	1912	128	268	83	1701	164	154
y2000	MNE	6142	0.6	0.01	0.34	0.17	0.08	2481	2649	1014	597	178	1457	176	163
y2000	MNG	2092	2.41	0.1	1.64	0.51	0.16	2235	2174	925	218	32	1217	168	157
y2000	MNP	13157	0.07	0	0.04	0.02	0.01	2263	2928	640	774	190	2098	171	159
y2000	MOZ	484	18.07	1.82	14.17	1.73	0.35	1994	1998	113	247	23	1862	166	156
y2000	MRT	1479	2.71	0.33	2	0.28	0.1	2008	2631	456	676	53	2122	168	160
y2000	MSR	8353	0	0	0	0	0	2305	2990	634	774	192	2164	170	159
y2000	MTQ	29397	0.38	0.01	0.2	0.11	0.06	2376	3244	898	1004	216	2130	170	159
y2000	MUS	8598	1.2	0.12	0.84	0.18	0.06	2222	2898	447	839	131	2320	169	155
y2000	MWI	620	11.38	1.31	9.04	0.88	0.15	1959	2204	61	184	40	2103	165	156
y2000	MYS	10082	23.18	2.6	15.82	3.37	1.39	2093	2843	506	778	113	2224	166	155
y2000	MYT	10494	0.15	0.01	0.1	0.03	0.01	2147	2771	578	709	177	2016	171	159
y2000	NAM	4437	1.9	0.29	1.31	0.21	0.09	2072	2242	416	404	62	1764	170	161
y2000	NCL	47909	0.21	0	0.11	0.06	0.04	2389	2761	678	717	129	1954	171	159
y2000	NER	541	11.35	1.68	8.77	0.77	0.13	1963	2329	229	159	73	2027	171	161
y2000	NFK	8827	0	0	0	0	0	2246	2645	377	502	142	2126	171	159
y2000	NGA	1271	122.35	17.8	91.95	10.2	2.4	2010	2607	82	466	136	2389	168	158
y2000	NIC	2193	5.03	0.19	3.24	1.11	0.49	2141	2132	261	571	38	1833	167	154
y2000	NIU	5544	0	0	0	0	0	2487	2742	391	521	147	2204	174	163
y2000	NLD	34551	15.93	0.26	8.51	5.25	1.91	2581	3256	1182	1073	248	1826	181	167
y2000	NOR	44096	4.49	0.07	2.34	1.43	0.65	2519	3376	1160	880	201	2015	179	166
y2000	NPL	958	23.74	5.03	17.02	1.48	0.21	1940	2263	162	193	127	1974	162	151
y2000	NRU	8270	0	0	0	0	0	2417	2552	364	485	137	2051	168	157
y2000	NZL	22722	3.86	0.05	1.81	1.26	0.74	2477	3150	925	905	255	1970	176	164
y2000	OMN	17873	2.27	0.16	1.29	0.54	0.28	2248	3074	790	908	205	2079	168	157
y2000	PAK	1910	138.52	30.08	94.14	11.24	3.06	1983	2398	432	507	94	1872	167	155
y2000	PAN	7508	3.02	0.11	1.81	0.78	0.32	2240	2130	488	578	84	1558	168	155
y2000	PCN	3731	0	0	0	0	0	2271	2659	379	505	143	2137	169	158
y2000	PER	5410	25.92	0.56	16.16	6.78	2.42	2174	2369	317	336	127	1925	164	152
y2000	PHL	2537	77.99	10.96	57.18	8.02	1.83	1983	2391	355	455	131	1905	162	150
y2000	PLW	12778	0.03	0	0.01	0.01	0.01	2396	2598	370	493	139	2089	168	158
y2000	PNG	1960	5.58	0.19	3.8	1.15	0.44	2125	2364	241	337	102	2021	164	156
y2000	POL	11604	38.26	0.97	20.35	11.18	5.76	2504	3416	907	877	154	2355	175	162
y2000	PRI	24328	3.81	0.12	1.69	1.09	0.91	2396	3218	873	983	214	2131	171	158
y2000	PRK	1170	22.93	1.88	16.16	4	0.89	2233	2145	131	206	158	1856	169	157
y2000	PRT	20276	10.29	0.18	5.46	3.29	1.36	2396	3541	1031	966	316	2194	170	160
y2000	PRY	3670	5.3	0.19	3.56	1.11	0.44	2215	2586	577	669	116	1893	171	158
y2000	PSE	3454	2.93	0.12	1.74	0.67	0.4	2164	2144	287	501	233	1624	172	159
y2000	PYF	24808	0.23	0	0.09	0.07	0.07	2530	2792	838	640	166	1788	175	164
y2000	QAT	66302	0.59	0.02	0.26	0.18	0.13	2504	3489	1041	1127	230	2218	170	159
y2000	REU	26592	0.73	0.01	0.4	0.21	0.11	2351	3219	890	995	214	2115	171	159
y2000	ROU	6605	22.45	0.64	12.14	6.56	3.11	2473	3139	689	688	187	2263	174	161
y2000	RUS	8678	146.6	3.68	76.48	41.82	24.62	2535	2877	643	735	121	2113	175	163
y2000	RWA	663	8.02	0.9	6.43	0.61	0.08	1981	1800	52	153	31	1717	166	157
y2000	SAU	18961	20.76	1.12	10.85	5.23	3.56	2194	3108	470	695	306	2332	168	156
y2000	SDN	1529	27.25	3.01	20.85	2.74	0.65	2024	2206	544	320	97	1565	168	157
y2000	SEN	1398	9.88	1.39	7.41	0.87	0.21	2059	2157	172	476	52	1933	175	163
y2000	SGP	37364	4.02	0.23	2.72	0.87	0.2	2297	3328	951	1049	221	2156	170	158
y2000	SGS	25439	0	0	0	0	0	2414	2969	630	768	191	2148	169	158
y2000	SHN	7678	0	0	0	0	0	2336	2519	214	305	95	2210	170	159
y2000	SJM	68193	0	0	0	0	0	2449	3119	742	876	206	2171	170	159
y2000	SLB	2032	0.41	0.01	0.29	0.08	0.03	2095	2353	175	136	69	2109	166	156
y2000	SLE	451	4.56	0.56	3.47	0.42	0.11	2022	1987	60	412	77	1850	167	158
y2000	SLV	5514	5.87	0.2	3.66	1.39	0.62	2148	2536	333	597	75	2128	168	153
y2000	SMR	74264	0.03	0	0.01	0.01	0.01	2459	3130	745	878	206	2179	170	159
y2000	SOM	609	9.01	1.04	6.9	0.87	0.2	2007	1625	606	339	31	988	168	157
y2000	SPM	41448	0	0	0	0	0	2429	3304	926	1030	220	2158	170	159
y2000	SRB	6224	9.22	0.23	5.02	2.71	1.26	2486	2649	1014	597	178	1457	178	165
y2000	SSD	1498	6.7	1.12	4.9	0.55	0.13	2045	2206	544	320	97	1565	171	159
y2000	STP	1090	0.13	0.01	0.11	0.01	0	2066	2387	125	370	49	2213	170	160
y2000	SUR	5746	0.47	0.02	0.27	0.11	0.07	2332	2543	326	849	90	2127	172	160
y2000	SVK	12779	5.4	0.12	3.03	1.56	0.69	2537	2780	665	818	160	1955	178	165
y2000	SVN	19490	1.99	0.05	1.06	0.61	0.27	2540	3046	836	689	299	1911	177	164
y2000	SWE	29781	8.86	0.15	4.63	2.89	1.19	2515	3095	1044	969	159	1892	179	166
y2000	SWZ	3869	1.05	0.11	0.78	0.11	0.05	2046	2350	340	580	82	1928	170	159
y2000	SXM	68624	0.03	0	0.01	0.01	0.01	2414	2974	631	770	191	2152	170	159
y2000	SYC	17961	0.09	0.01	0.06	0.01	0.01	2288	3187	788	918	211	2188	173	161
y2000	SYR	3693	16.42	1	10.25	3.42	1.75	2195	3055	388	911	230	2437	171	158
y2000	TCA	34731	0.02	0	0.01	0.01	0	2386	2974	631	770	191	2152	170	159
y2000	TCD	820	8.34	1.2	6.41	0.61	0.12	2021	1947	149	168	26	1772	172	163
y2000	TGO	815	4.98	0.59	3.85	0.44	0.1	2055	2166	79	220	33	2054	170	159
y2000	THA	5631	62.95	8.16	44.93	7.61	2.25	2198	2608	312	531	196	2100	165	155
y2000	TJK	1021	6.21	0.35	4.6	1.02	0.24	2143	1960	147	327	76	1737	171	159
y2000	TKL	978	0	0	0	0	0	2429	2722	388	517	146	2188	174	162
y2000	TKM	2921	4.52	0.22	3.1	0.91	0.29	2259	2615	519	324	127	1969	172	162
y2000	TLS	1255	0.88	0.15	0.66	0.06	0.01	1842	1864	246	88	41	1577	161	152
y2000	TON	5463	0.1	0	0.05	0.03	0.02	2430	2843	510	650	172	2161	177	166
y2000	TTO	14368	1.27	0.09	0.85	0.23	0.1	2301	2776	459	987	121	2196	173	161
y2000	TUN	5382	9.7	0.59	5.57	2.38	1.16	2335	3243	349	791	293	2601	172	159
y2000	TUR	9112	63.25	2.44	34.96	16.41	9.44	2331	3661	399	788	356	2906	172	158
y2000	TUV	3725	0	0	0	0	0	2393	2634	376	500	141	2117	170	159
y2000	TWN	18347	21.94	1.41	15.02	4.51	1	2297	3120	729	938	328	2063	170	158
y2000	TZA	813	34.18	4.13	26.5	2.92	0.63	2002	2002	121	265	44	1837	167	157
y2000	UGA	784	24.04	2.66	19.4	1.72	0.26	1950	2264	135	327	19	2110	169	159
y2000	UKR	3782	49.17	1.09	25.33	14.49	8.26	2549	2894	575	710	117	2202	176	164
y2000	UMI	23670	0	0	0	0	0	2324	2638	376	501	141	2121	170	159
y2000	URY	9190	3.33	0.07	1.7	0.97	0.59	2386	2876	1003	549	141	1732	172	159
y2000	USA	39506	282.16	4.39	126.69	85.3	65.78	2539	3750	1025	1422	235	2490	177	163
y2000	UZB	1563	24.65	1.19	17.49	4.64	1.33	2203	2349	399	464	110	1840	170	159
y2000	VAT	34328	0	0	0	0	0	2425	3125	744	877	206	2175	170	159
y2000	VCT	5786	0.11	0.01	0.07	0.02	0.01	2284	2500	453	743	96	1951	172	160
y2000	VEN	9169	24.49	0.59	13.22	7.01	3.67	2280	2477	429	838	94	1954	170	156
y2000	VGB	68310	0.02	0	0.01	0.01	0	2414	2974	631	770	191	2152	170	159
y2000	VIR	36028	0.11	0	0.06	0.03	0.02	2369	3267	937	1032	217	2113	170	159
y2000	VNM	1623	80.29	17.6	57.43	4.89	0.37	2024	2239	274	207	94	1871	163	153
y2000	VUT	4484	0.19	0.01	0.12	0.04	0.02	2176	2695	440	295	84	2171	168	159
y2000	WLF	13024	0.01	0	0.01	0	0	2263	2635	376	500	141	2118	171	159
y2000	WSM	4184	0.18	0	0.09	0.05	0.04	2355	2758	789	391	111	1858	173	162
y2000	YEM	2094	17.87	2.32	12.16	2.58	0.81	1946	2087	141	413	72	1874	163	154
y2000	ZAF	7029	45.72	5.45	28.26	6.89	5.12	2176	2883	360	727	80	2443	169	159
y2000	ZMB	956	10.53	1.22	8.08	1	0.23	1987	1876	107	280	30	1739	169	158
y2000	ZWE	615	12.22	1.42	8.84	1.38	0.58	2093	1989	171	529	16	1802	171	160
y2005	ABW	39270	0.1	0	0.05	0.03	0.02	2425	3335	957	1054	221	2157	171	159
y2005	AFG	704	25.07	5.01	17.81	1.81	0.44	1924	1945	233	178	60	1652	165	156
y2005	AGO	3538	19.55	2.65	14.68	1.77	0.45	1969	2077	175	393	27	1875	169	158
y2005	AIA	12122	0.01	0	0.01	0	0	2335	3013	654	793	195	2164	171	159
y2005	ALA	55652	0.03	0	0.01	0.01	0.01	2461	3305	909	1018	220	2176	171	159
y2005	ALB	5515	3.02	0.07	1.78	0.82	0.35	2399	2869	843	395	287	1739	173	161
y2005	AND	53803	0.08	0	0.03	0.03	0.02	2521	3442	995	1092	228	2219	173	161
[truncated: 4,973 more rows]
