# Supplementary material for: The ongoing nutrition transition thwarts long-term targets for food security, public health and environmental protection
Source: Sci Rep. 2020 Nov 18;10:19778. doi: 10.1038/s41598-020-75213-3 (PMC7676250; doi:10.1038/s41598-020-75213-3)
Supplement: Supplementary file 1 — Supplementary Information 1. [file 41598_2020_75213_MOESM1_ESM.zip › extended data/validation.csv]

* Results of 5-fold cross validation described in Section S10 and comparison with Bodirsky et al (2015) described in Section S11
Model	Indicator	Unit	Calibration	Year	R2, weighted	RMSD, weighted	MAD, weighted
This study, default	Food Demand	kcal per capita per day	TRUE	y1980	0.914	148.236	129.744
This study, default	Food Demand	kcal per capita per day	TRUE	y1985	0.815	239.782	155.457
This study, default	Food Demand	kcal per capita per day	TRUE	y1990	0.745	277.747	126.903
This study, default	Food Demand	kcal per capita per day	TRUE	y1995	0.622	332.529	161.985
This study, default	Food Demand	kcal per capita per day	TRUE	y2000	0.584	353.019	197.741
This study, default	Food Demand	kcal per capita per day	TRUE	y2005	0.582	341.323	262.756
This study, default	Food Demand	kcal per capita per day	TRUE	y2010	0.544	341.432	243.665
This study, default	Food Demand	kcal per capita per day	TRUE	all	0.676	308.352	172.657
This study, default	Animal source foods	kcal per capita per day	TRUE	y1980	0.987	39.978	28.02
This study, default	Animal source foods	kcal per capita per day	TRUE	y1985	0.976	54.265	39.368
This study, default	Animal source foods	kcal per capita per day	TRUE	y1990	0.959	66.969	43.008
This study, default	Animal source foods	kcal per capita per day	TRUE	y1995	0.895	103.699	65.174
This study, default	Animal source foods	kcal per capita per day	TRUE	y2000	0.849	123.673	71.411
This study, default	Animal source foods	kcal per capita per day	TRUE	y2005	0.849	125.319	60.63
This study, default	Animal source foods	kcal per capita per day	TRUE	y2010	0.824	137.966	67.468
This study, default	Animal source foods	kcal per capita per day	TRUE	all	0.898	105.406	50.375
This study, default	Empty calories	kcal per capita per day	TRUE	y1980	0.98	51.129	36.319
This study, default	Empty calories	kcal per capita per day	TRUE	y1985	0.975	58.28	34.901
This study, default	Empty calories	kcal per capita per day	TRUE	y1990	0.947	78.804	37.796
This study, default	Empty calories	kcal per capita per day	TRUE	y1995	0.903	96.289	49.216
This study, default	Empty calories	kcal per capita per day	TRUE	y2000	0.845	131.66	64.236
This study, default	Empty calories	kcal per capita per day	TRUE	y2005	0.736	180.588	111.419
This study, default	Empty calories	kcal per capita per day	TRUE	y2010	0.588	224.862	178.423
This study, default	Empty calories	kcal per capita per day	TRUE	all	0.809	141.634	56.888
This study, default	Vegetables, Fruits and Nuts	kcal per capita per day	TRUE	y1980	0.977	11.511	3.897
This study, default	Vegetables, Fruits and Nuts	kcal per capita per day	TRUE	y1985	0.934	18.671	2.651
This study, default	Vegetables, Fruits and Nuts	kcal per capita per day	TRUE	y1990	0.882	26.708	12.776
This study, default	Vegetables, Fruits and Nuts	kcal per capita per day	TRUE	y1995	0.799	30.423	16.139
This study, default	Vegetables, Fruits and Nuts	kcal per capita per day	TRUE	y2000	0.762	45.424	29.098
This study, default	Vegetables, Fruits and Nuts	kcal per capita per day	TRUE	y2005	0.691	56.311	35.435
This study, default	Vegetables, Fruits and Nuts	kcal per capita per day	TRUE	y2010	0.616	71.139	31.608
This study, default	Vegetables, Fruits and Nuts	kcal per capita per day	TRUE	all	0.77	45.195	18.256
This study, default	Underweight	population share	TRUE	y1980	0.998	0.005	0.002
This study, default	Underweight	population share	TRUE	y1985	0.992	0.01	0.008
This study, default	Underweight	population share	TRUE	y1990	0.981	0.015	0.011
This study, default	Underweight	population share	TRUE	y1995	0.945	0.026	0.019
This study, default	Underweight	population share	TRUE	y2000	0.929	0.031	0.023
This study, default	Underweight	population share	TRUE	y2005	0.912	0.034	0.023
This study, default	Underweight	population share	TRUE	y2010	0.898	0.035	0.021
This study, default	Underweight	population share	TRUE	y2015	0.891	0.034	0.02
This study, default	Underweight	population share	TRUE	all	0.938	0.028	0.014
This study, default	Overweight	population share	TRUE	y1980	0.994	0.013	0.003
This study, default	Overweight	population share	TRUE	y1985	0.977	0.029	0.011
This study, default	Overweight	population share	TRUE	y1990	0.947	0.045	0.019
This study, default	Overweight	population share	TRUE	y1995	0.876	0.067	0.029
This study, default	Overweight	population share	TRUE	y2000	0.842	0.079	0.033
This study, default	Overweight	population share	TRUE	y2005	0.777	0.09	0.049
This study, default	Overweight	population share	TRUE	y2010	0.692	0.104	0.064
This study, default	Overweight	population share	TRUE	y2015	0.636	0.116	0.061
This study, default	Overweight	population share	TRUE	all	0.822	0.08	0.042
This study, default	Obesity	population share	TRUE	y1980	0.991	0.005	0.001
This study, default	Obesity	population share	TRUE	y1985	0.966	0.013	0.004
This study, default	Obesity	population share	TRUE	y1990	0.918	0.021	0.006
This study, default	Obesity	population share	TRUE	y1995	0.849	0.034	0.01
This study, default	Obesity	population share	TRUE	y2000	0.818	0.042	0.012
This study, default	Obesity	population share	TRUE	y2005	0.752	0.052	0.018
This study, default	Obesity	population share	TRUE	y2010	0.645	0.064	0.024
This study, default	Obesity	population share	TRUE	y2015	0.555	0.076	0.025
This study, default	Obesity	population share	TRUE	all	0.741	0.048	0.014
This study, default	Food Demand	kcal per capita per day	FALSE	y1965	0.827	271.867	264.493
This study, default	Food Demand	kcal per capita per day	FALSE	y1970	0.814	245.826	235.247
This study, default	Food Demand	kcal per capita per day	FALSE	y1975	0.813	249.524	196.485
This study, default	Food Demand	kcal per capita per day	FALSE	y1980	0.818	254.938	180.634
This study, default	Food Demand	kcal per capita per day	FALSE	y1985	0.765	229.723	122.69
This study, default	Food Demand	kcal per capita per day	FALSE	y1990	0.749	237.069	141.26
This study, default	Food Demand	kcal per capita per day	FALSE	y1995	0.736	231.447	174.191
This study, default	Food Demand	kcal per capita per day	FALSE	y2000	0.76	226.644	159.785
This study, default	Food Demand	kcal per capita per day	FALSE	y2005	0.758	242.802	131.006
This study, default	Food Demand	kcal per capita per day	FALSE	y2010	0.718	228.638	120.833
This study, default	Food Demand	kcal per capita per day	FALSE	all	0.793	239.546	152.786
This study, default	Animal source foods	kcal per capita per day	FALSE	y1965	0.801	162.277	67.93
This study, default	Animal source foods	kcal per capita per day	FALSE	y1970	0.799	161.426	56.065
This study, default	Animal source foods	kcal per capita per day	FALSE	y1975	0.791	155.294	69.261
This study, default	Animal source foods	kcal per capita per day	FALSE	y1980	0.808	150.793	89.463
This study, default	Animal source foods	kcal per capita per day	FALSE	y1985	0.803	148.744	100.885
This study, default	Animal source foods	kcal per capita per day	FALSE	y1990	0.772	149.653	130.148
This study, default	Animal source foods	kcal per capita per day	FALSE	y1995	0.743	153.577	94.731
This study, default	Animal source foods	kcal per capita per day	FALSE	y2000	0.723	158.621	91.086
This study, default	Animal source foods	kcal per capita per day	FALSE	y2005	0.738	154.359	121.324
This study, default	Animal source foods	kcal per capita per day	FALSE	y2010	0.725	161.323	104.399
This study, default	Animal source foods	kcal per capita per day	FALSE	all	0.768	155.62	96.013
This study, default	Empty calories	kcal per capita per day	FALSE	y1965	0.867	117.39	47.311
This study, default	Empty calories	kcal per capita per day	FALSE	y1970	0.891	110.86	59.856
This study, default	Empty calories	kcal per capita per day	FALSE	y1975	0.895	110.329	61.47
This study, default	Empty calories	kcal per capita per day	FALSE	y1980	0.899	114.995	87.695
This study, default	Empty calories	kcal per capita per day	FALSE	y1985	0.88	121.822	75.588
This study, default	Empty calories	kcal per capita per day	FALSE	y1990	0.882	117.897	93.781
This study, default	Empty calories	kcal per capita per day	FALSE	y1995	0.823	130.942	95.071
This study, default	Empty calories	kcal per capita per day	FALSE	y2000	0.763	157.084	125.109
This study, default	Empty calories	kcal per capita per day	FALSE	y2005	0.68	191.451	137.24
This study, default	Empty calories	kcal per capita per day	FALSE	y2010	0.573	224.567	105.104
This study, default	Empty calories	kcal per capita per day	FALSE	all	0.784	153.602	95.071
This study, default	Vegetables, Fruits and Nuts	kcal per capita per day	FALSE	y1965	0.583	46.645	25.695
This study, default	Vegetables, Fruits and Nuts	kcal per capita per day	FALSE	y1970	0.602	47.175	14.85
This study, default	Vegetables, Fruits and Nuts	kcal per capita per day	FALSE	y1975	0.629	45.251	13.163
This study, default	Vegetables, Fruits and Nuts	kcal per capita per day	FALSE	y1980	0.612	48.03	9.52
This study, default	Vegetables, Fruits and Nuts	kcal per capita per day	FALSE	y1985	0.577	47.872	14.1
This study, default	Vegetables, Fruits and Nuts	kcal per capita per day	FALSE	y1990	0.553	50.241	13.573
This study, default	Vegetables, Fruits and Nuts	kcal per capita per day	FALSE	y1995	0.423	52.621	29.901
This study, default	Vegetables, Fruits and Nuts	kcal per capita per day	FALSE	y2000	0.408	61.701	55.716
This study, default	Vegetables, Fruits and Nuts	kcal per capita per day	FALSE	y2005	0.42	68.4	44.928
This study, default	Vegetables, Fruits and Nuts	kcal per capita per day	FALSE	y2010	0.394	80.641	46.574
This study, default	Vegetables, Fruits and Nuts	kcal per capita per day	FALSE	all	0.521	58.682	28.931
This study, default	Underweight	population share	FALSE	y1975	0.402	0.084	0.048
This study, default	Underweight	population share	FALSE	y1980	0.414	0.082	0.047
This study, default	Underweight	population share	FALSE	y1985	0.435	0.079	0.05
This study, default	Underweight	population share	FALSE	y1990	0.426	0.078	0.055
This study, default	Underweight	population share	FALSE	y1995	0.452	0.075	0.067
This study, default	Underweight	population share	FALSE	y2000	0.473	0.072	0.057
This study, default	Underweight	population share	FALSE	y2005	0.483	0.07	0.035
This study, default	Underweight	population share	FALSE	y2010	0.433	0.071	0.027
This study, default	Underweight	population share	FALSE	y2015	0.35	0.073	0.027
This study, default	Underweight	population share	FALSE	all	0.435	0.076	0.045
This study, default	Overweight	population share	FALSE	y1975	0.843	0.07	0.039
This study, default	Overweight	population share	FALSE	y1980	0.844	0.066	0.037
This study, default	Overweight	population share	FALSE	y1985	0.837	0.062	0.037
This study, default	Overweight	population share	FALSE	y1990	0.809	0.066	0.03
This study, default	Overweight	population share	FALSE	y1995	0.755	0.075	0.035
This study, default	Overweight	population share	FALSE	y2000	0.753	0.079	0.046
This study, default	Overweight	population share	FALSE	y2005	0.731	0.085	0.056
This study, default	Overweight	population share	FALSE	y2010	0.672	0.096	0.07
This study, default	Overweight	population share	FALSE	y2015	0.61	0.107	0.081
This study, default	Overweight	population share	FALSE	all	0.748	0.082	0.043
This study, default	Obesity	population share	FALSE	y1975	0.749	0.034	0.009
This study, default	Obesity	population share	FALSE	y1980	0.749	0.033	0.01
This study, default	Obesity	population share	FALSE	y1985	0.737	0.031	0.011
This study, default	Obesity	population share	FALSE	y1990	0.703	0.033	0.011
This study, default	Obesity	population share	FALSE	y1995	0.637	0.037	0.013
This study, default	Obesity	population share	FALSE	y2000	0.642	0.041	0.015
This study, default	Obesity	population share	FALSE	y2005	0.626	0.048	0.022
This study, default	Obesity	population share	FALSE	y2010	0.569	0.057	0.03
This study, default	Obesity	population share	FALSE	y2015	0.504	0.068	0.033
This study, default	Obesity	population share	FALSE	all	0.599	0.046	0.017
This study, five-fold crossvalidation	Food Demand	kcal per capita per day	TRUE	y1980	0.914	148.305	129.732
This study, five-fold crossvalidation	Food Demand	kcal per capita per day	TRUE	y1985	0.814	240.648	153.722
This study, five-fold crossvalidation	Food Demand	kcal per capita per day	TRUE	y1990	0.745	277.979	125.926
This study, five-fold crossvalidation	Food Demand	kcal per capita per day	TRUE	y1995	0.62	333.861	160.854
This study, five-fold crossvalidation	Food Demand	kcal per capita per day	TRUE	y2000	0.584	352.976	196.097
This study, five-fold crossvalidation	Food Demand	kcal per capita per day	TRUE	y2005	0.58	342.303	262.112
This study, five-fold crossvalidation	Food Demand	kcal per capita per day	TRUE	y2010	0.542	341.919	248.401
This study, five-fold crossvalidation	Food Demand	kcal per capita per day	TRUE	all	0.675	308.943	171.169
This study, five-fold crossvalidation	Animal source foods	kcal per capita per day	TRUE	y1980	0.987	39.952	27.984
This study, five-fold crossvalidation	Animal source foods	kcal per capita per day	TRUE	y1985	0.976	54.49	40.224
This study, five-fold crossvalidation	Animal source foods	kcal per capita per day	TRUE	y1990	0.959	67.025	42.381
This study, five-fold crossvalidation	Animal source foods	kcal per capita per day	TRUE	y1995	0.895	104.131	67.092
This study, five-fold crossvalidation	Animal source foods	kcal per capita per day	TRUE	y2000	0.849	123.183	71.562
This study, five-fold crossvalidation	Animal source foods	kcal per capita per day	TRUE	y2005	0.847	126.017	64.742
This study, five-fold crossvalidation	Animal source foods	kcal per capita per day	TRUE	y2010	0.822	138.323	68.601
This study, five-fold crossvalidation	Animal source foods	kcal per capita per day	TRUE	all	0.897	105.618	51.536
This study, five-fold crossvalidation	Empty calories	kcal per capita per day	TRUE	y1980	0.98	51.183	37.024
This study, five-fold crossvalidation	Empty calories	kcal per capita per day	TRUE	y1985	0.975	57.981	33.846
This study, five-fold crossvalidation	Empty calories	kcal per capita per day	TRUE	y1990	0.947	78.92	40.636
This study, five-fold crossvalidation	Empty calories	kcal per capita per day	TRUE	y1995	0.903	96.631	51.338
This study, five-fold crossvalidation	Empty calories	kcal per capita per day	TRUE	y2000	0.846	131.411	65.303
This study, five-fold crossvalidation	Empty calories	kcal per capita per day	TRUE	y2005	0.734	181.145	110.163
This study, five-fold crossvalidation	Empty calories	kcal per capita per day	TRUE	y2010	0.583	226.857	187.024
This study, five-fold crossvalidation	Empty calories	kcal per capita per day	TRUE	all	0.807	142.313	56.348
This study, five-fold crossvalidation	Vegetables, Fruits and Nuts	kcal per capita per day	TRUE	y1980	0.976	11.538	3.939
This study, five-fold crossvalidation	Vegetables, Fruits and Nuts	kcal per capita per day	TRUE	y1985	0.934	18.657	2.708
This study, five-fold crossvalidation	Vegetables, Fruits and Nuts	kcal per capita per day	TRUE	y1990	0.882	26.775	12.973
This study, five-fold crossvalidation	Vegetables, Fruits and Nuts	kcal per capita per day	TRUE	y1995	0.797	30.611	16.117
This study, five-fold crossvalidation	Vegetables, Fruits and Nuts	kcal per capita per day	TRUE	y2000	0.764	45.263	29.34
This study, five-fold crossvalidation	Vegetables, Fruits and Nuts	kcal per capita per day	TRUE	y2005	0.683	56.876	35.739
This study, five-fold crossvalidation	Vegetables, Fruits and Nuts	kcal per capita per day	TRUE	y2010	0.611	71.682	31.559
This study, five-fold crossvalidation	Vegetables, Fruits and Nuts	kcal per capita per day	TRUE	all	0.767	45.464	18.275
This study, five-fold crossvalidation	Underweight	population share	TRUE	y1980	0.998	0.005	0.002
This study, five-fold crossvalidation	Underweight	population share	TRUE	y1985	0.992	0.01	0.008
This study, five-fold crossvalidation	Underweight	population share	TRUE	y1990	0.981	0.015	0.011
This study, five-fold crossvalidation	Underweight	population share	TRUE	y1995	0.946	0.026	0.019
This study, five-fold crossvalidation	Underweight	population share	TRUE	y2000	0.928	0.031	0.023
This study, five-fold crossvalidation	Underweight	population share	TRUE	y2005	0.912	0.034	0.022
This study, five-fold crossvalidation	Underweight	population share	TRUE	y2010	0.897	0.035	0.022
This study, five-fold crossvalidation	Underweight	population share	TRUE	y2015	0.891	0.034	0.02
This study, five-fold crossvalidation	Underweight	population share	TRUE	all	0.938	0.028	0.013
This study, five-fold crossvalidation	Overweight	population share	TRUE	y1980	0.994	0.013	0.003
This study, five-fold crossvalidation	Overweight	population share	TRUE	y1985	0.978	0.029	0.011
This study, five-fold crossvalidation	Overweight	population share	TRUE	y1990	0.948	0.045	0.019
This study, five-fold crossvalidation	Overweight	population share	TRUE	y1995	0.877	0.067	0.029
This study, five-fold crossvalidation	Overweight	population share	TRUE	y2000	0.842	0.079	0.033
This study, five-fold crossvalidation	Overweight	population share	TRUE	y2005	0.779	0.09	0.048
This study, five-fold crossvalidation	Overweight	population share	TRUE	y2010	0.691	0.104	0.063
This study, five-fold crossvalidation	Overweight	population share	TRUE	y2015	0.638	0.116	0.06
This study, five-fold crossvalidation	Overweight	population share	TRUE	all	0.823	0.08	0.041
This study, five-fold crossvalidation	Obesity	population share	TRUE	y1980	0.991	0.005	0.001
This study, five-fold crossvalidation	Obesity	population share	TRUE	y1985	0.967	0.013	0.004
This study, five-fold crossvalidation	Obesity	population share	TRUE	y1990	0.919	0.021	0.006
This study, five-fold crossvalidation	Obesity	population share	TRUE	y1995	0.849	0.034	0.01
This study, five-fold crossvalidation	Obesity	population share	TRUE	y2000	0.814	0.043	0.012
This study, five-fold crossvalidation	Obesity	population share	TRUE	y2005	0.754	0.052	0.017
This study, five-fold crossvalidation	Obesity	population share	TRUE	y2010	0.641	0.064	0.024
This study, five-fold crossvalidation	Obesity	population share	TRUE	y2015	0.556	0.076	0.024
This study, five-fold crossvalidation	Obesity	population share	TRUE	all	0.74	0.048	0.014
This study, five-fold crossvalidation	Food Demand	kcal per capita per day	FALSE	y1965	0.827	272.017	264.251
This study, five-fold crossvalidation	Food Demand	kcal per capita per day	FALSE	y1970	0.814	246.113	236.529
This study, five-fold crossvalidation	Food Demand	kcal per capita per day	FALSE	y1975	0.813	249.423	196.091
This study, five-fold crossvalidation	Food Demand	kcal per capita per day	FALSE	y1980	0.817	255.749	172.824
This study, five-fold crossvalidation	Food Demand	kcal per capita per day	FALSE	y1985	0.765	229.715	129.19
This study, five-fold crossvalidation	Food Demand	kcal per capita per day	FALSE	y1990	0.748	237.556	138.775
This study, five-fold crossvalidation	Food Demand	kcal per capita per day	FALSE	y1995	0.732	232.709	174.907
This study, five-fold crossvalidation	Food Demand	kcal per capita per day	FALSE	y2000	0.759	226.955	155.942
This study, five-fold crossvalidation	Food Demand	kcal per capita per day	FALSE	y2005	0.753	245.015	128.16
This study, five-fold crossvalidation	Food Demand	kcal per capita per day	FALSE	y2010	0.712	231.217	123.614
This study, five-fold crossvalidation	Food Demand	kcal per capita per day	FALSE	all	0.791	240.516	154.514
This study, five-fold crossvalidation	Animal source foods	kcal per capita per day	FALSE	y1965	0.8	162.67	67.49
This study, five-fold crossvalidation	Animal source foods	kcal per capita per day	FALSE	y1970	0.798	161.583	55.121
This study, five-fold crossvalidation	Animal source foods	kcal per capita per day	FALSE	y1975	0.791	155.464	69.167
This study, five-fold crossvalidation	Animal source foods	kcal per capita per day	FALSE	y1980	0.806	151.166	89.342
This study, five-fold crossvalidation	Animal source foods	kcal per capita per day	FALSE	y1985	0.803	148.682	102.535
This study, five-fold crossvalidation	Animal source foods	kcal per capita per day	FALSE	y1990	0.772	149.632	130.074
This study, five-fold crossvalidation	Animal source foods	kcal per capita per day	FALSE	y1995	0.741	154.285	93.1
This study, five-fold crossvalidation	Animal source foods	kcal per capita per day	FALSE	y2000	0.726	157.764	91.914
This study, five-fold crossvalidation	Animal source foods	kcal per capita per day	FALSE	y2005	0.731	156.299	126.394
This study, five-fold crossvalidation	Animal source foods	kcal per capita per day	FALSE	y2010	0.722	161.806	105.693
This study, five-fold crossvalidation	Animal source foods	kcal per capita per day	FALSE	all	0.767	155.993	94.516
This study, five-fold crossvalidation	Empty calories	kcal per capita per day	FALSE	y1965	0.865	118.27	47.537
This study, five-fold crossvalidation	Empty calories	kcal per capita per day	FALSE	y1970	0.89	111.494	60.431
This study, five-fold crossvalidation	Empty calories	kcal per capita per day	FALSE	y1975	0.891	112.981	65.682
This study, five-fold crossvalidation	Empty calories	kcal per capita per day	FALSE	y1980	0.897	116.318	83.548
This study, five-fold crossvalidation	Empty calories	kcal per capita per day	FALSE	y1985	0.88	120.877	79.692
This study, five-fold crossvalidation	Empty calories	kcal per capita per day	FALSE	y1990	0.879	120.309	89.359
This study, five-fold crossvalidation	Empty calories	kcal per capita per day	FALSE	y1995	0.817	133.311	101.136
This study, five-fold crossvalidation	Empty calories	kcal per capita per day	FALSE	y2000	0.755	159.755	116.901
This study, five-fold crossvalidation	Empty calories	kcal per capita per day	FALSE	y2005	0.671	193.773	130.409
This study, five-fold crossvalidation	Empty calories	kcal per capita per day	FALSE	y2010	0.561	228.162	104.816
This study, five-fold crossvalidation	Empty calories	kcal per capita per day	FALSE	all	0.779	155.73	101.136
This study, five-fold crossvalidation	Vegetables, Fruits and Nuts	kcal per capita per day	FALSE	y1965	0.587	46.381	25.507
This study, five-fold crossvalidation	Vegetables, Fruits and Nuts	kcal per capita per day	FALSE	y1970	0.604	47.164	14.657
This study, five-fold crossvalidation	Vegetables, Fruits and Nuts	kcal per capita per day	FALSE	y1975	0.629	45.214	12.591
This study, five-fold crossvalidation	Vegetables, Fruits and Nuts	kcal per capita per day	FALSE	y1980	0.609	48.37	8.307
This study, five-fold crossvalidation	Vegetables, Fruits and Nuts	kcal per capita per day	FALSE	y1985	0.577	47.981	12.065
This study, five-fold crossvalidation	Vegetables, Fruits and Nuts	kcal per capita per day	FALSE	y1990	0.549	50.466	14.303
This study, five-fold crossvalidation	Vegetables, Fruits and Nuts	kcal per capita per day	FALSE	y1995	0.419	52.88	31.537
This study, five-fold crossvalidation	Vegetables, Fruits and Nuts	kcal per capita per day	FALSE	y2000	0.412	61.402	56.386
This study, five-fold crossvalidation	Vegetables, Fruits and Nuts	kcal per capita per day	FALSE	y2005	0.403	69.31	45.784
This study, five-fold crossvalidation	Vegetables, Fruits and Nuts	kcal per capita per day	FALSE	y2010	0.378	81.536	46.701
This study, five-fold crossvalidation	Vegetables, Fruits and Nuts	kcal per capita per day	FALSE	all	0.515	59.021	29.254
This study, five-fold crossvalidation	Underweight	population share	FALSE	y1975	0.377	0.086	0.049
This study, five-fold crossvalidation	Underweight	population share	FALSE	y1980	0.409	0.083	0.046
This study, five-fold crossvalidation	Underweight	population share	FALSE	y1985	0.436	0.079	0.049
This study, five-fold crossvalidation	Underweight	population share	FALSE	y1990	0.401	0.08	0.055
This study, five-fold crossvalidation	Underweight	population share	FALSE	y1995	0.457	0.075	0.066
This study, five-fold crossvalidation	Underweight	population share	FALSE	y2000	0.455	0.074	0.058
This study, five-fold crossvalidation	Underweight	population share	FALSE	y2005	0.482	0.07	0.037
This study, five-fold crossvalidation	Underweight	population share	FALSE	y2010	0.418	0.072	0.028
This study, five-fold crossvalidation	Underweight	population share	FALSE	y2015	0.362	0.072	0.027
This study, five-fold crossvalidation	Underweight	population share	FALSE	all	0.428	0.076	0.044
This study, five-fold crossvalidation	Overweight	population share	FALSE	y1975	0.841	0.07	0.04
This study, five-fold crossvalidation	Overweight	population share	FALSE	y1980	0.843	0.066	0.037
This study, five-fold crossvalidation	Overweight	population share	FALSE	y1985	0.838	0.062	0.035
This study, five-fold crossvalidation	Overweight	population share	FALSE	y1990	0.805	0.066	0.033
This study, five-fold crossvalidation	Overweight	population share	FALSE	y1995	0.755	0.075	0.036
This study, five-fold crossvalidation	Overweight	population share	FALSE	y2000	0.752	0.079	0.047
This study, five-fold crossvalidation	Overweight	population share	FALSE	y2005	0.729	0.086	0.056
This study, five-fold crossvalidation	Overweight	population share	FALSE	y2010	0.669	0.097	0.073
This study, five-fold crossvalidation	Overweight	population share	FALSE	y2015	0.611	0.107	0.079
This study, five-fold crossvalidation	Overweight	population share	FALSE	all	0.746	0.082	0.044
This study, five-fold crossvalidation	Obesity	population share	FALSE	y1975	0.747	0.034	0.01
This study, five-fold crossvalidation	Obesity	population share	FALSE	y1980	0.751	0.033	0.01
This study, five-fold crossvalidation	Obesity	population share	FALSE	y1985	0.74	0.03	0.01
This study, five-fold crossvalidation	Obesity	population share	FALSE	y1990	0.699	0.033	0.011
This study, five-fold crossvalidation	Obesity	population share	FALSE	y1995	0.634	0.037	0.013
This study, five-fold crossvalidation	Obesity	population share	FALSE	y2000	0.637	0.042	0.016
This study, five-fold crossvalidation	Obesity	population share	FALSE	y2005	0.621	0.048	0.021
This study, five-fold crossvalidation	Obesity	population share	FALSE	y2010	0.56	0.058	0.029
This study, five-fold crossvalidation	Obesity	population share	FALSE	y2015	0.497	0.068	0.032
This study, five-fold crossvalidation	Obesity	population share	FALSE	all	0.593	0.047	0.018
Bodirsky et al 2015 model A	Food Demand	kcal per capita per day	FALSE	y1965	0.78	281.112	181.695
Bodirsky et al 2015 model A	Food Demand	kcal per capita per day	FALSE	y1970	0.779	267.001	178.306
Bodirsky et al 2015 model A	Food Demand	kcal per capita per day	FALSE	y1975	0.779	269.481	178.581
Bodirsky et al 2015 model A	Food Demand	kcal per capita per day	FALSE	y1980	0.783	255.602	148.737
Bodirsky et al 2015 model A	Food Demand	kcal per capita per day	FALSE	y1985	0.709	258.729	175.278
Bodirsky et al 2015 model A	Food Demand	kcal per capita per day	FALSE	y1990	0.707	262.627	184.889
Bodirsky et al 2015 model A	Food Demand	kcal per capita per day	FALSE	y1995	0.706	250.418	180.955
Bodirsky et al 2015 model A	Food Demand	kcal per capita per day	FALSE	y2000	0.736	249.504	183.281
Bodirsky et al 2015 model A	Food Demand	kcal per capita per day	FALSE	y2005	0.734	271.632	221.313
Bodirsky et al 2015 model A	Food Demand	kcal per capita per day	FALSE	y2010	0.688	251.042	159.98
Bodirsky et al 2015 model A	Food Demand	kcal per capita per day	FALSE	all	0.768	260.335	178.306
Bodirsky et al 2015 model A	Animal source foods	kcal per capita per day	FALSE	y1965	0.8	163.395	64.305
Bodirsky et al 2015 model A	Animal source foods	kcal per capita per day	FALSE	y1970	0.785	168.81	81.698
Bodirsky et al 2015 model A	Animal source foods	kcal per capita per day	FALSE	y1975	0.77	168.026	83.318
Bodirsky et al 2015 model A	Animal source foods	kcal per capita per day	FALSE	y1980	0.803	156.715	86.884
Bodirsky et al 2015 model A	Animal source foods	kcal per capita per day	FALSE	y1985	0.808	149.599	67.024
Bodirsky et al 2015 model A	Animal source foods	kcal per capita per day	FALSE	y1990	0.781	150.999	86.468
Bodirsky et al 2015 model A	Animal source foods	kcal per capita per day	FALSE	y1995	0.731	156.136	124.284
Bodirsky et al 2015 model A	Animal source foods	kcal per capita per day	FALSE	y2000	0.71	163.389	133.949
Bodirsky et al 2015 model A	Animal source foods	kcal per capita per day	FALSE	y2005	0.712	163.941	140.178
Bodirsky et al 2015 model A	Animal source foods	kcal per capita per day	FALSE	y2010	0.676	172.245	151.738
Bodirsky et al 2015 model A	Animal source foods	kcal per capita per day	FALSE	all	0.756	161.698	113.346
Bodirsky et al 2015 model B	Food Demand	kcal per capita per day	FALSE	y1965	0.78	561.824	519.064
Bodirsky et al 2015 model B	Food Demand	kcal per capita per day	FALSE	y1970	0.779	514.809	491.082
Bodirsky et al 2015 model B	Food Demand	kcal per capita per day	FALSE	y1975	0.779	520.27	477.737
Bodirsky et al 2015 model B	Food Demand	kcal per capita per day	FALSE	y1980	0.783	463.637	383.23
Bodirsky et al 2015 model B	Food Demand	kcal per capita per day	FALSE	y1985	0.709	409.902	318.752
Bodirsky et al 2015 model B	Food Demand	kcal per capita per day	FALSE	y1990	0.707	408.016	386.842
Bodirsky et al 2015 model B	Food Demand	kcal per capita per day	FALSE	y1995	0.707	372.621	328.321
Bodirsky et al 2015 model B	Food Demand	kcal per capita per day	FALSE	y2000	0.736	352.018	327.812
Bodirsky et al 2015 model B	Food Demand	kcal per capita per day	FALSE	y2005	0.734	380.974	260.618
Bodirsky et al 2015 model B	Food Demand	kcal per capita per day	FALSE	y2010	0.688	350.583	250.227
Bodirsky et al 2015 model B	Food Demand	kcal per capita per day	FALSE	all	0.754	420.992	375.218
Bodirsky et al 2015 model B	Animal source foods	kcal per capita per day	FALSE	y1965	0.789	209.187	118.978
Bodirsky et al 2015 model B	Animal source foods	kcal per capita per day	FALSE	y1970	0.78	226.206	136.308
Bodirsky et al 2015 model B	Animal source foods	kcal per capita per day	FALSE	y1975	0.766	238.628	134.241
Bodirsky et al 2015 model B	Animal source foods	kcal per capita per day	FALSE	y1980	0.794	223.072	135.394
Bodirsky et al 2015 model B	Animal source foods	kcal per capita per day	FALSE	y1985	0.79	212.902	116.706
Bodirsky et al 2015 model B	Animal source foods	kcal per capita per day	FALSE	y1990	0.763	218.959	139.995
Bodirsky et al 2015 model B	Animal source foods	kcal per capita per day	FALSE	y1995	0.727	208.146	148.833
Bodirsky et al 2015 model B	Animal source foods	kcal per capita per day	FALSE	y2000	0.702	210.455	156.053
Bodirsky et al 2015 model B	Animal source foods	kcal per capita per day	FALSE	y2005	0.708	218.514	139.938
Bodirsky et al 2015 model B	Animal source foods	kcal per capita per day	FALSE	y2010	0.705	228.152	147.767
Bodirsky et al 2015 model B	Animal source foods	kcal per capita per day	FALSE	all	0.753	219.247	136.308
5-fold cross validation vs default model	Food Demand	kcal per capita per day	FALSE	y1965	1	2.983	1.619
5-fold cross validation vs default model	Food Demand	kcal per capita per day	FALSE	y1970	1	2.955	1.84
5-fold cross validation vs default model	Food Demand	kcal per capita per day	FALSE	y1975	1	2.906	1.925
5-fold cross validation vs default model	Food Demand	kcal per capita per day	FALSE	y1980	1	3.505	1.728
5-fold cross validation vs default model	Food Demand	kcal per capita per day	FALSE	y1985	1	5.646	6.5
5-fold cross validation vs default model	Food Demand	kcal per capita per day	FALSE	y1990	1	3.599	1.727
5-fold cross validation vs default model	Food Demand	kcal per capita per day	FALSE	y1995	1	6.177	3.624
5-fold cross validation vs default model	Food Demand	kcal per capita per day	FALSE	y2000	1	5.357	3.666
5-fold cross validation vs default model	Food Demand	kcal per capita per day	FALSE	y2005	1	6.018	4.251
5-fold cross validation vs default model	Food Demand	kcal per capita per day	FALSE	y2010	1	6.813	5.606
5-fold cross validation vs default model	Food Demand	kcal per capita per day	FALSE	y2015	1	6.141	2.957
5-fold cross validation vs default model	Food Demand	kcal per capita per day	FALSE	all	1	5.244	2.957
5-fold cross validation vs default model	Animal source foods	kcal per capita per day	FALSE	y1965	1	1.733	0.76
5-fold cross validation vs default model	Animal source foods	kcal per capita per day	FALSE	y1970	1	1.739	0.944
5-fold cross validation vs default model	Animal source foods	kcal per capita per day	FALSE	y1975	1	1.92	0.841
5-fold cross validation vs default model	Animal source foods	kcal per capita per day	FALSE	y1980	1	1.994	1.227
5-fold cross validation vs default model	Animal source foods	kcal per capita per day	FALSE	y1985	1	2.216	1.65
5-fold cross validation vs default model	Animal source foods	kcal per capita per day	FALSE	y1990	1	2.148	1.127
5-fold cross validation vs default model	Animal source foods	kcal per capita per day	FALSE	y1995	1	2.785	1.454
5-fold cross validation vs default model	Animal source foods	kcal per capita per day	FALSE	y2000	1	2.869	1.521
5-fold cross validation vs default model	Animal source foods	kcal per capita per day	FALSE	y2005	1	3.918	3.4
5-fold cross validation vs default model	Animal source foods	kcal per capita per day	FALSE	y2010	1	3.532	1.641
5-fold cross validation vs default model	Animal source foods	kcal per capita per day	FALSE	y2015	1	3.53	1.777
5-fold cross validation vs default model	Animal source foods	kcal per capita per day	FALSE	all	1	2.855	1.431
5-fold cross validation vs default model	Empty calories	kcal per capita per day	FALSE	y1965	1	5.689	3.521
5-fold cross validation vs default model	Empty calories	kcal per capita per day	FALSE	y1970	1	5.716	4.227
5-fold cross validation vs default model	Empty calories	kcal per capita per day	FALSE	y1975	1	5.968	4.393
5-fold cross validation vs default model	Empty calories	kcal per capita per day	FALSE	y1980	1	5.702	3.286
5-fold cross validation vs default model	Empty calories	kcal per capita per day	FALSE	y1985	1	5.977	3.001
5-fold cross validation vs default model	Empty calories	kcal per capita per day	FALSE	y1990	1	6.659	5.444
5-fold cross validation vs default model	Empty calories	kcal per capita per day	FALSE	y1995	0.999	6.787	5.461
5-fold cross validation vs default model	Empty calories	kcal per capita per day	FALSE	y2000	0.999	8.062	6.816
5-fold cross validation vs default model	Empty calories	kcal per capita per day	FALSE	y2005	1	5.502	3.821
5-fold cross validation vs default model	Empty calories	kcal per capita per day	FALSE	y2010	0.999	9.333	4.91
5-fold cross validation vs default model	Empty calories	kcal per capita per day	FALSE	y2015	0.999	6.802	5.928
5-fold cross validation vs default model	Empty calories	kcal per capita per day	FALSE	all	1	6.841	4.461
5-fold cross validation vs default model	Vegetables, Fruits and Nuts	kcal per capita per day	FALSE	y1965	1	1.051	0.711
5-fold cross validation vs default model	Vegetables, Fruits and Nuts	kcal per capita per day	FALSE	y1970	1	1.144	0.557
5-fold cross validation vs default model	Vegetables, Fruits and Nuts	kcal per capita per day	FALSE	y1975	1	1.212	0.681
5-fold cross validation vs default model	Vegetables, Fruits and Nuts	kcal per capita per day	FALSE	y1980	1	1.192	0.739
5-fold cross validation vs default model	Vegetables, Fruits and Nuts	kcal per capita per day	FALSE	y1985	1	1.318	0.898
5-fold cross validation vs default model	Vegetables, Fruits and Nuts	kcal per capita per day	FALSE	y1990	1	1.383	1.284
5-fold cross validation vs default model	Vegetables, Fruits and Nuts	kcal per capita per day	FALSE	y1995	0.999	1.532	1.498
5-fold cross validation vs default model	Vegetables, Fruits and Nuts	kcal per capita per day	FALSE	y2000	0.999	1.289	0.812
5-fold cross validation vs default model	Vegetables, Fruits and Nuts	kcal per capita per day	FALSE	y2005	0.999	1.548	1.038
5-fold cross validation vs default model	Vegetables, Fruits and Nuts	kcal per capita per day	FALSE	y2010	0.999	1.811	2.141
5-fold cross validation vs default model	Vegetables, Fruits and Nuts	kcal per capita per day	FALSE	y2015	0.999	1.798	2.157
5-fold cross validation vs default model	Vegetables, Fruits and Nuts	kcal per capita per day	FALSE	all	0.999	1.465	1.03
5-fold cross validation vs default model	Underweight	population share	FALSE	y1965	0.999	0.003	0.002
5-fold cross validation vs default model	Underweight	population share	FALSE	y1970	0.999	0.002	0.002
5-fold cross validation vs default model	Underweight	population share	FALSE	y1975	0.999	0.002	0.002
5-fold cross validation vs default model	Underweight	population share	FALSE	y1980	1	0.002	0.002
5-fold cross validation vs default model	Underweight	population share	FALSE	y1985	1	0.001	0.001
5-fold cross validation vs default model	Underweight	population share	FALSE	y1990	0.999	0.002	0.002
5-fold cross validation vs default model	Underweight	population share	FALSE	y1995	0.999	0.002	0.002
5-fold cross validation vs default model	Underweight	population share	FALSE	y2000	0.999	0.002	0.001
5-fold cross validation vs default model	Underweight	population share	FALSE	y2005	0.999	0.002	0.001
5-fold cross validation vs default model	Underweight	population share	FALSE	y2010	0.999	0.002	0.002
5-fold cross validation vs default model	Underweight	population share	FALSE	y2015	0.999	0.001	0.001
5-fold cross validation vs default model	Underweight	population share	FALSE	all	0.999	0.002	0.002
5-fold cross validation vs default model	Overweight	population share	FALSE	y1965	1	0.001	0.001
5-fold cross validation vs default model	Overweight	population share	FALSE	y1970	1	0.001	0.001
5-fold cross validation vs default model	Overweight	population share	FALSE	y1975	1	0.001	0.001
5-fold cross validation vs default model	Overweight	population share	FALSE	y1980	1	0.001	0.001
5-fold cross validation vs default model	Overweight	population share	FALSE	y1985	1	0.001	0.001
5-fold cross validation vs default model	Overweight	population share	FALSE	y1990	1	0.002	0.001
5-fold cross validation vs default model	Overweight	population share	FALSE	y1995	1	0.002	0.001
5-fold cross validation vs default model	Overweight	population share	FALSE	y2000	1	0.002	0.001
5-fold cross validation vs default model	Overweight	population share	FALSE	y2005	1	0.002	0.001
5-fold cross validation vs default model	Overweight	population share	FALSE	y2010	1	0.002	0.002
5-fold cross validation vs default model	Overweight	population share	FALSE	y2015	1	0.002	0.001
5-fold cross validation vs default model	Overweight	population share	FALSE	all	1	0.002	0.001
5-fold cross validation vs default model	Obesity	population share	FALSE	y1965	1	0.001	0
5-fold cross validation vs default model	Obesity	population share	FALSE	y1970	1	0.001	0
5-fold cross validation vs default model	Obesity	population share	FALSE	y1975	1	0.001	0
5-fold cross validation vs default model	Obesity	population share	FALSE	y1980	1	0.001	0
5-fold cross validation vs default model	Obesity	population share	FALSE	y1985	1	0.001	0
5-fold cross validation vs default model	Obesity	population share	FALSE	y1990	1	0.001	0
5-fold cross validation vs default model	Obesity	population share	FALSE	y1995	1	0.001	0.001
5-fold cross validation vs default model	Obesity	population share	FALSE	y2000	0.999	0.001	0
5-fold cross validation vs default model	Obesity	population share	FALSE	y2005	1	0.001	0
5-fold cross validation vs default model	Obesity	population share	FALSE	y2010	0.999	0.002	0.001
5-fold cross validation vs default model	Obesity	population share	FALSE	y2015	0.999	0.002	0.001
5-fold cross validation vs default model	Obesity	population share	FALSE	all	1	0.001	0
